# Supplementary material for: Genome-wide analysis of spatiotemporal expression patterns during rice leaf development
Source: BMC Genomics. 2021 Mar 9;22:169. doi: 10.1186/s12864-021-07494-5 (PMC7941727; doi:10.1186/s12864-021-07494-5)
Supplement: Supplementary file 5 — Additional file 5: Supplemental Table S1. The list of genes categorized into 28 clusters by K-means analysis. [file 12864_2021_7494_MOESM5_ESM.xlsx]

## Sheet: Cluster1
Supplemental Table 1. The list of genes categorized into 28 clusters by K-means analysis.
Cluster1
Locus	FeatureNum	SA_1	SA_2	SA_3	P3_1	P3_2	P3_3	P4S_1	P4S_2	P4S_3	P4Bb_1	P4Bb_2	P4Bb_3	P4Bm_1	P4Bm_2	P4Bm_3	P4Ba_1	P4Ba_2	P4Ba_3	P5S_1	P5S_2	P5S_3	P5BS_1	P5BS_2	P5BS_3	P5B_1	P5B_2	P5B_3	P6S_1	P6S_2	P6S_3	P6BS_1	P6BS_2	P6BS_3	P6B_1	P6B_2	P6B_3	accessions	GO.Avadis.	GO_biological_process	GO_cellular_component	GO_molecular_function	InterPro_id	Rap2.Description	Sequence	SystematicName	symbol	Gene.name	Family
Os01g0129600	17914	5.14741	5.11852	4.65074	0.496613	0.981467	1.2031	2.18795	1.08177	1.03882	1.28993	0.283171	-0.361033	1.45265	-0.16233	-0.795288	-1.69927	-0.261063	0.212227	-0.852706	-0.258131	-0.543571	-0.418696	-0.293828	-0.65238	-0.118069	-0.144566	-0.024899	0.265716	-1.5012	0.423144	0.0345054	-0.594177	-0.0105019	-0.858817	0.40339	0.0105023	Os01g0129600|Os01g0129600|NA|Os01g0129600					IPR004883 : Lateral organ boundaries, LOB	Lateral organ boundaries, LOB domain containing protein.	GACAGCGACGGCGGCAGCCAGCAGCAACACGATCATCGGAAGGAGAAGCCGGTGGAGCTC	Os01g0129600			LOB
Os01g0129800	12497	5.41003	5.42527	5.03043	1.08336	0.137568	0.55784	2.44747	2.24253	1.84236	2.25567	1.65356	1.02625	-1.03721	-0.388536	-1.7347	-1.50007	0.558886	-0.346909	-0.59377	-1.71397	-0.154644	0.618964	-0.137568	0.6837	-1.54169	-0.48313	-0.693161	-2.26026	-0.863469	-0.728535	0.831053	0.896931	0.351172	-1.80089	-0.844299	-1.82219	Os01g0129800|AK107910|NA|AK107910						Conserved hypothetical protein.	GCTTGTACGAGCAGAGAATGTGTGTGTGTCATACTGCTTGGCTGTTCTTCCAAAGCCAAC	AK107910
Os01g0136000	14199	2.99214	3.15217	2.01773	-0.5021	1.30777	0.00525999	0.787938	0.567687	0.643476	-0.243616	-1.06838	-1.1682	-0.0523829	-1.59613	-0.908406	2.38209	1.43357	2.5442	0.752202	-0.00525999	1.42878	0.952935	0.948723	0.409435	-0.208925	-0.318152	-0.0605087	-2.52306	-1.82712	-1.37048	-0.981938	-0.279302	-1.03585	1.65659	0.108938	-0.722188	Os01g0136000|CI053053|NA|CI053053					IPR002068 : Heat shock protein Hsp20, IPR008978 : HSP20-like chaperone	Similar to Cytosolic class I small heat-shock protein HSP17.5.	TCCCATGGCGTCTGAATGAATGAGTAAATAAAGTGTCCGGCCGATTTGCACAAGTGTCAT	CI053053	Oshsp16.9C, OsHsp16.9C, HSP16.9C
Os01g0169400	29946	7.27596	7.01259	7.07849	-1.52702	-0.797684	-0.909412	2.82021	1.96304	3.32144	-1.28273	-1.46705	-0.348052	2.41464	-0.743518	-1.60549	-0.841624	-1.03113	-0.268445	2.29455	-0.683514	0.054594	1.72846	2.44717	1.82223	0.0283985	-1.37922	-1.42127	0.350988	0.492305	-0.0283985	2.74178	2.59877	3.025	-0.0590076	-0.572855	-0.399745	Os01g0169400|AK105527|NA|AK105527					IPR004883 : Lateral organ boundaries, LOB	Similar to LOB domain protein 25.	TATGTAATCGAATCGAGATCTTGATCTCTCGTCTTTTCATGATTAATTCGCGTTTTTCGC	AK105527			LOB
Os01g0206800	314	2.98069	7.73859	3.28298	1.27188	2.05292	0.187523	2.61805	2.48391	2.88446	1.88451	2.02919	2.64942	1.17791	-0.438548	0.036931	-0.198617	0.750783	0.298127	0.759186	0.279565	-0.743944	-0.951904	-0.036931	-0.51482	-0.130284	-0.485312	-0.518441	-1.03567	-1.00438	-0.444901	-0.709661	-0.818843	-0.966008	-0.582566	-0.848841	-0.549335	Os01g0206800|AK100525|NA|AK100525	GO:0006468|GO:0004672|GO:0004713|GO:0005524	GO:0006468 : protein amino acid phosphorylation		GO:0004672 : protein kinase activity, GO:0004713 : protein-tyrosine kinase activity, GO:0005524 : ATP binding	IPR000719 : Protein kinase, IPR001611 : Leucine-rich repeat, IPR001245 : Tyrosine protein kinase, IPR013210 : Leucine rich repeat, N-terminal, IPR007090 : Leucine-rich repeat, plant specific, IPR011009 : Protein kinase-like	Protein kinase-like domain containing protein.	ATTTGTATGAATATTTATAAGTTTGATCAGTGTAAAAATCAAGCAAGTTCGCTGCTGTTA	AK100525
Os01g0209500	33191	4.67474	4.76168	4.48996	2.20308	2.34709	1.96811	0.596327	0.231564	0.739524	-1.79364	-3.62056	-2.10315	-1.25202	-0.634451	-1.56889	0.97888	2.51693	1.83408	-2.29808	-2.51213	-2.22137	1.35823	1.96961	1.8078	-1.04008	-0.231564	-0.5853	-1.08512	-1.21499	-2.29504	2.68839	2.94703	2.47234	-1.09398	-2.06136	-1.72085	Os01g0209500|AK072686|NA|AK072686	GO:0000166|GO:0003676			GO:0000166 : nucleotide binding, GO:0003676 : nucleic acid binding	IPR012677 : Nucleotide-binding, alpha-beta plait, IPR000504 : RNA-binding region RNP-1 (RNA recognition motif), IPR003954 : RNA recognition, region 1	RNA-binding region RNP-1 (RNA recognition motif) domain containing protein.	ATGGAACAATCCGTTGTAGTGCGTTGCCATTGCTGTACAGATGGCCTCCATTTCTTACAT	AK072686
Os01g0220100	42527	2.62863	2.47512	3.16113	1.54217	0.162067	0.573048	-0.0167303	-0.470043	-0.0107756	0.310987	0.00519752	0.314854	-0.116785	0.0157557	-0.185714	0.228748	2.57388	0.36027	-0.362535	-0.455449	-0.329472	-0.389524	-0.610283	-0.303101	0.226428	0.129383	0.0582724	-0.426176	-0.266192	0.223282	-0.242875	1.99939	-0.371846	-0.00519848	-0.281783	-0.0157757	Os01g0220100|AK103304|NA|AK103304	GO:0005975	GO:0005975 : carbohydrate metabolism			IPR012343 : Glycoside transferase, six-hairpin, subgroup, IPR001701 : Glycoside hydrolase, family 9, IPR008928 : Six-hairpin glycosidase	Similar to Cellulase.	TCATCCAGGCAGTAGAGCAGGTTGATGCCAATGGATTCATTGAGATTGCAAAGCATATCT	AK103304
Os01g0220500	15917	8.68452	7.88485	8.5064	1.48626	1.29071	0.338231	4.60807	3.49144	4.20299	-0.0539255	2.61693	0.300731	-0.126813	-0.0631876	2.31651	0.0224247	0.189855	0.107196	-0.630641	-0.722474	-0.631386	-0.65353	1.34078	-0.568041	-0.0251722	-0.118114	-0.167581	-0.707406	-0.831424	0.226235	-0.00319385	-0.47701	-0.694041	-0.245263	0.00319385	-0.284019	Os01g0220500|AU090461|NA|AU090461						Conserved hypothetical protein.	TGTCAGAGGACGACGACTTCTAGCTATGTCCAACCTAGCAATGTAATGGTTAATTCTGCA	AU090461
Os01g0232000	35659	6.59673	6.59851	5.92625	-2.85218	-2.18881	-3.08611	0.519785	0.462879	-0.0120225	-0.359246	0.0120225	-0.370127	-0.99663	-0.436558	-1.1257	3.85423	2.71371	2.30312	-1.22958	-2.76776	-1.41494	1.46497	1.2411	1.16845	3.67883	3.40833	3.24041	-2.08515	-1.29907	-2.50021	-1.54842	-1.51953	-0.714593	0.151637	0.207123	0.860992	Os01g0232000|CI471600|NA|CI471600	GO:0006810|GO:0005215|GO:0016020|GO:0016021	GO:0006810 : transport	GO:0016020 : membrane, GO:0016021 : integral to membrane	GO:0005215 : transporter activity	IPR000425 : Major intrinsic protein, IPR012269 : Aquaporin	Major intrinsic protein family protein.	TGTATGAGAAGTGATTGGTTTTTAGGTGCATGTAATTTCTACTCGTTTGGATTATTGAAT	CI471600	OsTIP4;3, TIP4.3, TIP4-3
Os01g0247700	7926	2.44155	3.24127	4.05506	-0.361085	-0.211328	0.200807	-0.337296	-0.846909	-0.431791	-0.132978	-0.380911	0.289557	-0.159983	-0.0790386	-0.257632	-0.132277	0.0790386	0.652635	0.596417	-0.250865	0.632952	-0.755891	-0.773663	-0.649987	2.05289	1.90813	1.37082	3.37593	1.77524	2.13485	-0.647234	-0.572362	0.466437	2.54456	0.577895	-0.397687	Os01g0247700|CI559317|NA|CI559317	GO:0016021		GO:0016021 : integral to membrane		IPR004695 : C4-dicarboxylate transporter/malic acid transport protein	C4-dicarboxylate transporter/malic acid transport protein family protein.	GCTAGCTGGTAGCCTCAGTACTACTACTTCAACCTAGCTCCTCAAAGTTCAAAACCATAG	CI559317
Os01g0263000	6777	2.42471	2.728	2.6308	-0.0673361	0.10852	0.504885	-0.0669479	-0.508393	-0.075017	0.224654	-0.0569716	0.299715	-0.118715	-0.0542965	-0.216321	0.157945	0.363657	0.289377	1.53016	1.17158	2.46428	-0.466146	-0.67542	-0.337469	0.186372	0.0741301	0.0542955	-0.510196	-0.600658	0.309824	-0.291594	-0.299921	-0.483045	-0.0604382	0.789562	-0.0899229	Os01g0263000|AU081576|NA|AU081576	GO:0006979|GO:0004601	GO:0006979 : response to oxidative stress		GO:0004601 : peroxidase activity	IPR002016 : Haem peroxidase, plant/fungal/bacterial, IPR000823 : Plant peroxidase, IPR010255 : Haem peroxidase	Similar to Peroxidase 9 precursor (EC 1.11.1.7) (Atperox P9) (ATP18a).	CCTTTCGATGAATGTTATCACATCGTCTCTTAAAAGTCAAAAGTCACCAATTTGTTTTGC	AU081576
Os01g0267800	2904	2.7013	3.05271	2.27591	-0.280898	0.0351915	-0.544179	0.619786	0.936551	0.353753	0.715781	1.18024	0.844471	0.0267234	0.518154	0.54492	-0.381416	0.261992	-0.0949898	-1.07452	-2.15856	-1.45753	-0.343117	-0.0556478	-0.67465	-1.01279	-0.896542	-1.6124	0.396281	-0.21923	-0.168465	0.240763	-0.00514221	0.06984	-0.275932	-0.398192	0.00514221	Os01g0267800|Os01g0267800|NA|Os01g0267800	GO:0006468|GO:0004672|GO:0004674|GO:0005524	GO:0006468 : protein amino acid phosphorylation		GO:0004672 : protein kinase activity, GO:0004674 : protein serine/threonine kinase activity, GO:0005524 : ATP binding	IPR000719 : Protein kinase, IPR002290 : Serine/threonine protein kinase, IPR008271 : Serine/threonine protein kinase, active site, IPR011009 : Protein kinase-like	Protein kinase-like domain containing protein.	GTGCGGACGAGCAAGATCGAGTGCACGGAGCACTCCGGGTCAGAGGGGAGCGGTGCACAA	Os01g0267800
Os01g0299100	38528	5.40766	5.45175	5.95657	-0.223022	0.157192	0.344428	2.43294	1.4968	2.8603	0.0650711	-0.224964	0.132615	-0.320137	-0.231228	-0.391214	-0.00572586	0.286086	0.144329	-0.561903	-0.647349	0.858627	-0.596549	-0.0463858	0.266458	0.00572586	-0.0494633	-0.0859785	-0.62903	-0.751631	0.05793	-0.450962	-0.388515	1.17954	-0.183885	-0.465149	3.9384	Os01g0299100|Os01g0299100|NA|Os01g0299100						Hypothetical protein.	TTTGATGATGAAGTAGCATTCGACTTTCCCATGGGCATCTGTGCAACCAAAGCGTCACAT	Os01g0299100
Os01g0302500	5440	9.65263	9.79873	9.76998	1.75634	0.400845	0.51934	3.5099	2.76168	3.20661	0.17432	0.166162	0.177036	-0.151043	-0.126411	-0.0441341	0.409032	0.274221	0.326627	-0.53487	-0.537078	-0.155586	-0.571799	-0.26762	-0.399803	0.568054	-0.0506601	-0.0517273	-0.593315	-0.379903	0.0441351	-0.0823526	-0.37172	-0.562464	0.063343	-0.467332	-0.161476	Os01g0302500|AB007626|NA|AB007626	GO:0045449|GO:0003677|GO:0003700|GO:0043565|GO:0005634	GO:0045449 : regulation of transcription	GO:0005634 : nucleus	GO:0003677 : DNA binding, GO:0003700 : transcription factor activity, GO:0043565 : sequence-specific DNA binding	IPR001356 : Homeobox, IPR012287 : Homeodomain-related, IPR005539 : ELK, IPR005540 : KNOX1, IPR005541 : KNOX2, IPR009057 : Homeodomain-like	Knotted1-type homeobox protein OSH6.	TGCCTCATTGTTTTGGCAGATCATGTGTATATGGCATCGTACCAAATCAAAATGTATAAT	AB007626	OsH6, HOS16		HB
Os01g0302500	18749	10.314	10.4345	10.4198	2.62617	0.587643	0.433493	4.38121	3.34998	3.85618	0.0150099	-0.120365	0.276913	-0.152213	-0.0885143	-0.241446	4.27299	0.484391	0.190575	-0.574576	0.0923309	-0.544922	-0.576724	-0.267748	-0.505741	0.055378	-0.0861282	-0.151244	-0.640708	-0.749351	-0.0150089	-0.458076	-0.440309	0.669057	-0.202608	2.83535	-0.201985	Os01g0302500|AB028883|NA|AB028883	GO:0045449|GO:0003677|GO:0003700|GO:0043565|GO:0005634	GO:0045449 : regulation of transcription	GO:0005634 : nucleus	GO:0003677 : DNA binding, GO:0003700 : transcription factor activity, GO:0043565 : sequence-specific DNA binding	IPR001356 : Homeobox, IPR012287 : Homeodomain-related, IPR005539 : ELK, IPR005540 : KNOX1, IPR005541 : KNOX2, IPR009057 : Homeodomain-like	Knotted1-type homeobox protein OSH6.	CAATCTTTCAGCAGGTCAGTGTTATTCAGTTCAGGGTAAAGTAATTGCCTCATTGTTTTG	AB028883	OsH6, HOS16		HB
Os01g0335600	18690	3.9379	4.31881	4.0764	-0.0181632	0.0181627	0.281302	1.09581	0.999611	1.25798	0.167259	2.1678	1.58539	1.01724	-0.213111	1.22551	0.884548	1.00648	1.44253	-0.0669909	1.30392	2.02425	-0.933459	-0.283649	-0.611182	-0.562057	-0.523637	-0.0802803	-1.21263	-2.14684	-1.8609	-2.22937	-2.29431	-2.30981	-2.05015	-1.47464	-2.06868	Os01g0335600|AK070305|NA|AK070305						Conserved hypothetical protein.	TGTAGTCCGATTTGCACCAGCACGCATTATCTTGTCCTCACACTATAGTGTATCGTCCTT	AK070305
Os01g0385000	14573	5.5393	5.64674	4.44905	-0.789342	-0.545585	-0.156037	3.77944	3.67261	3.0047	4.08591	2.74592	3.40494	0.282557	-0.614698	-0.773876	-0.227153	-0.330354	-0.397816	0.86655	0.132977	0.0461645	0.920785	2.05707	1.36016	-0.0461645	-0.628608	-0.679085	-1.20721	-1.31957	-0.546948	-0.71383	-0.994374	-0.874623	0.410596	0.670812	-0.775814	Os01g0385000|CI400475|NA|CI400475						Conserved hypothetical protein.	GAGCACCTAAACTCTGCTTAATTGGAAGATGGTATATCTTCTCTATTAATTACATTTCGG	CI400475
Os01g0494300	12866	3.18904	4.44286	3.25657	0.337517	0.191758	-0.413937	-0.0991049	0.344236	-0.957932	-1.03866	-1.21836	-0.683528	-1.11766	-0.356905	-1.21712	6.56199	5.90971	4.5365	-0.278292	0.323126	0.257353	0.319761	-0.303658	-0.284685	1.15719	1.95679	1.97838	-0.130492	-1.80692	-0.0856152	-0.569302	-0.556038	0.0856142	-1.13176	0.710518	0.827137	Os01g0494300|AK062942|NA|AK062942						Non-protein coding transcript, putative npRNA.	TCCCACTGGACTCGCAGGAACTGAAGTGGACCAAGAAGGCTACGTTGAAGCTTCCGAAGG	AK062942
Os01g0524100	32516	3.62277	4.33635	3.49555	-0.180178	0.0389767	0.444385	1.06977	-0.211332	-0.205855	0.653587	-0.116899	0.493009	-0.0998621	-0.0389767	-0.172266	0.144136	0.321661	0.226417	-0.523332	-0.0647574	-0.469082	-0.519095	-0.748194	2.3794	0.109094	0.792271	-0.0513716	-0.588545	1.28473	0.207514	-0.383741	0.315348	-0.552948	-0.140324	0.546245	-0.142411	Os01g0524100|AK064098|NA|AK064098						Conserved hypothetical protein.	ATTGTGAACCTCACAGCTGTTACTGGTGATGATCGCAGCTTGAGCATAGTCTCATCATCT	AK064098
Os01g0532100	36088	3.81979	4.73669	2.50921	0.773311	-0.0079813	1.11492	1.38041	0.681399	0.908102	-0.245247	-0.262431	0.0079813	0.291777	-0.367133	0.0203705	1.22466	1.85886	1.32004	-0.177729	-0.26485	-0.809899	-0.530082	0.321408	-0.771751	0.567531	0.53136	-0.36969	-0.100002	-0.727529	-0.252385	-0.726615	-0.70012	-0.321341	-0.481215	1.3895	-0.491267	Os01g0532100|AK106738|NA|AK106738	GO:0005488			GO:0005488 : binding	IPR011990 : Tetratricopeptide-like helical, IPR013105 : Tetratricopeptide TPR_2, IPR013026 : Tetratricopeptide region	Tetratricopeptide region domain containing protein.	GGAACTGGGAAGTGATACAAGGGCAATCATAACCCTCCATTTAGGATGGTGTCTATGGTA	AK106738
Os01g0620800	10239	3.3819	2.62027	2.75981	-0.305947	-0.938938	-0.525034	1.93201	1.02804	0.670158	0.126761	0.67414	-0.575268	-1.01269	-0.943697	-1.11012	-0.847605	-0.677981	-0.76909	1.84424	1.76847	0.739216	2.23592	1.65608	2.07709	-0.623694	-0.410408	-0.979821	0.371216	-0.206924	-0.862023	-0.126761	-0.193602	1.06495	-1.09534	0.535565	0.368344	Os01g0620800|AK108846|NA|AK108846	GO:0008152	GO:0008152 : metabolism			IPR002213 : UDP-glucuronosyl/UDP-glucosyltransferase	UDP-glucuronosyl/UDP-glucosyltransferase family protein.	AAATTGAAAGTTTGGTTGAAATTGAAATGATTGATGTGACGAAAAAGTTAGAAGTTTATG	AK108846
Os01g0631500	38567	3.8722	4.14612	3.65766	-0.391769	-0.294041	-0.0754383	0.949065	1.40986	1.11073	1.72584	2.84654	2.30009	2.07951	2.20722	2.07409	-0.39818	0.0754383	-0.191655	0.119349	-0.083185	0.227556	1.37814	2.13422	1.63436	-0.619695	-0.825572	-1.04853	-0.178864	-0.607627	-1.18654	-0.820178	-0.795869	-1.14716	-1.35656	-1.26529	-1.01498	Os01g0631500|AK063308|NA|AK063308					IPR012946 : X8	Similar to Beta-1,3-glucanase-like protein.	ATATGTTTATATTACAGTTACAGATTCCACTGTTGTACTTAGAAAACCTATTAAAAGAAT	AK063308
Os01g0647200	13883	2.54563	3.63616	3.25585	-0.125505	0.0761433	0.486969	1.15203	0.00203705	-0.17558	0.0957851	1.53335	0.457505	2.05743	0.0902033	-0.0755911	6.78951	6.32904	5.21443	-0.481099	-0.0455313	-0.468013	-0.495646	-0.739976	-0.41169	1.0049	0.0399694	-0.00203609	-0.551578	-0.407063	0.127102	-0.378313	-0.326647	-0.542685	-0.093029	-0.406902	-0.128139	Os01g0647200|AK068661|NA|AK068661						Non-protein coding transcript, unclassifiable transcript.	TTTGTTACCATGCATGTAAATAATTTTGGTGATGTGGAAGAAAGAGAATGGAGGAAAAGC	AK068661
Os01g0647200	16822	3.38562	4.39865	3.57393	-0.184096	-0.404983	-0.0123768	1.49174	0.77501	-0.649495	0.992059	-0.502258	-0.159861	0.945086	-0.549376	-0.513562	6.56102	5.82445	4.47593	0.370726	-0.460201	-0.390989	-0.235146	-0.536492	0.22565	2.92798	2.76431	2.18564	-1.03336	0.0212336	-0.400217	0.644103	0.0123768	-0.405496	-0.59875	-0.909713	-0.621381	Os01g0647200|AK068403|NA|AK068403						Non-protein coding transcript, unclassifiable transcript.	TTACTTGAAAGACATATTTGGATGATACACACGCACCCCATATGCATATCTAAACTTTGG	AK068403
Os01g0659400	36268	4.86804	4.21595	4.86272	0.252836	-0.175966	0.220724	1.9852	1.12299	2.23704	-0.00826549	-0.361584	0.231976	0.576715	0.0488415	0.0348997	1.05493	0.134155	0.00826454	-0.708217	-0.756707	1.27821	-0.702688	-0.948656	-0.609028	-0.118086	-0.192123	-0.201351	0.109262	-0.887749	-0.102798	-0.577504	-0.547182	-0.738508	-0.322927	-0.60136	0.72337	Os01g0659400|AK064418|NA|AK064418						Non-protein coding transcript, putative npRNA.	CATCAGAGGAGGATGTAAACCCAGAGGACATATACTAGTACTATATGGTTAAGGATGGCT	AK064418
Os01g0670600	40498	4.78243	4.12111	4.21298	-0.571056	0.37989	0.0252924	2.27057	1.5606	1.63091	-0.249712	-0.548752	-0.112556	-0.552699	-0.449835	-0.614898	-0.301009	-0.0573864	-0.185665	0.742908	0.494517	-0.824428	-0.903425	1.06828	0.197641	-0.299647	-0.381003	-0.422029	2.04667	1.09951	1.27885	0.707701	-0.0252924	1.0888	-0.524809	0.576309	-0.534075	Os01g0670600|AK111885|NA|AK111885	GO:0006468|GO:0004672|GO:0005524|GO:0005529	GO:0006468 : protein amino acid phosphorylation		GO:0004672 : protein kinase activity, GO:0005524 : ATP binding, GO:0005529 : sugar binding	IPR000719 : Protein kinase, IPR000858 : S-locus glycoprotein, IPR001480 : Curculin-like (mannose-binding) lectin, IPR013227 : PAN-like, type 2, IPR003609 : Apple-like, IPR011009 : Protein kinase-like	Curculin-like (mannose-binding) lectin domain containing protein.	TCTCAGGTTCTTTAAAGACAGATAAGCCGAAATAAAAGGGGTATCTAGTCCCTGAAGCAC	AK111885
Os01g0691100	26003	4.38717	4.48227	3.75012	0.0594387	-0.154142	2.99388	-0.00076	-0.717507	0.221946	-1.85057	-2.30263	-2.30714	0.35734	0.441354	0.865532	-0.814418	-0.147833	-0.541419	1.16765	1.07916	1.61308	1.32151	1.50904	1.31466	0.110789	-0.241178	0.151106	-0.0554981	-0.371145	-0.308338	-0.596265	-0.922171	0.00076	-0.327279	-0.553744	-1.29198	Os01g0691100|AK122117|NA|AK122117					IPR003612 : Plant lipid transfer/seed storage/trypsin-alpha amylase inhibitor	Similar to Lipid transfer protein (Fragment).	ATCAGAACATTAAAAGTGGTGTTGTTCATCTTCATGCTTAATGGATCTTTTGTTCTCCTG	AK122117
Os01g0691100	7474	4.30494	4.33366	3.70228	0.105608	0.190205	-0.574501	-0.0900269	-0.140368	0.416319	-2.22511	-1.76533	-1.87833	0.449936	0.614452	0.827385	-0.602641	-0.130386	0.0166311	1.31728	1.06107	1.73105	1.34344	1.55558	1.15549	0.0558548	-0.609752	0.355877	-0.193051	-0.145557	-0.489821	-0.61837	-0.718078	-0.0166311	-0.193357	-0.303256	-1.66057	Os01g0691100|AK064045|NA|AK064045					IPR003612 : Plant lipid transfer/seed storage/trypsin-alpha amylase inhibitor	Similar to Lipid transfer protein (Fragment).	TAAAAGTGGTGTTGTTCATCTTCATGCTTAATGGATCTTTTGTTCTCCTGAGATTTTCCA	AK064045
Os01g0709000	27636	6.36207	6.57666	5.9241	-0.0270443	0.16814	0.570288	-0.0593615	-0.51608	-0.0560904	2.0844	6.09649	4.57104	1.35762	0.00976181	-0.142992	0.220239	0.448796	0.345793	-0.383496	-0.491745	-0.414019	-0.42906	-0.645355	-0.315923	0.190906	0.108252	0.05793	-0.481818	-0.595257	0.197153	3.97177	-0.235275	-0.448841	-0.00976181	-0.312877	-0.0430756	Os01g0709000|CI205239|NA|CI205239	GO:0045449|GO:0003677|GO:0005634	GO:0045449 : regulation of transcription	GO:0005634 : nucleus	GO:0003677 : DNA binding	IPR012287 : Homeodomain-related, IPR001005 : Myb, DNA-binding, IPR009057 : Homeodomain-like	Similar to Transcription factor MYB1.	AAGTTACATGTAGATACATTTTTATATTTTTCATATAAATGTGTAGGACTGGTAAGTGGT	CI205239			MYB
Os01g0729600	29974	4.74809	3.86393	4.22678	1.57423	0.872771	2.38194	2.45821	1.73654	3.30983	-0.0219812	-0.211723	0.256011	0.0035572	2.19705	1.47491	0.0564308	0.206436	0.124876	0.474957	0.737091	-0.585411	-0.627459	-0.860733	-0.552456	-0.00355625	-0.140319	-0.177916	-0.700089	-0.801813	-0.0617161	-0.503386	-0.486627	-0.670776	-0.254171	-0.538975	-0.254764	Os01g0729600|AK073549|NA|AK073549	GO:0008152|GO:0008483	GO:0008152 : metabolism		GO:0008483 : transaminase activity	IPR000192 : Aminotransferase, class V	Aminotransferase, class V family protein.	ATCGGATAGTTGGATTCTTTGTTGTTGAATTTTACCCTTGGTTTTTGGCCGAAAACCTGG	AK073549
Os01g0749000	44891	4.28124	2.93187	3.60934	-0.254024	0.0104513	0.443471	-0.238428	-0.665087	-0.185877	0.143326	-0.113532	-0.0104504	-0.417356	-0.243274	0.432879	0.11826	1.34986	0.676026	-0.578881	0.0719089	-0.595037	-0.633945	-0.820106	-0.127724	0.0590363	-0.0651464	-0.156729	0.263873	-0.769333	0.430005	-0.17724	1.45764	-0.61614	1.67352	0.0794601	1.32194	Os01g0749000|AK107290|NA|AK107290					IPR010686 : Protein of unknown function DUF1264	Protein of unknown function DUF1264 family protein.	AACTCGTAACACCAACTGCTACCACGTCTTCTGGGCAAAAAATGGTGCGTGACTTGACTT	AK107290
Os01g0756700	41421	5.85896	5.70395	3.91982	1.33554	2.54403	0.557618	-0.0195971	-0.48278	0.415901	0.293792	-0.0109873	0.320758	-0.119391	-0.00142288	1.51745	0.212135	0.476289	0.350321	-0.364742	-0.452859	-0.336233	-0.392246	-0.616598	-0.295555	0.217281	0.137309	0.0800247	-0.427754	-0.535779	0.237185	-0.245543	-0.192086	-0.374581	0.00142288	-0.275877	-0.0158653	Os01g0756700|AK100739|NA|AK100739	GO:0006811|GO:0006812|GO:0006813|GO:0005216|GO:0005249|GO:0005261|GO:0005267|GO:0016020	GO:0006811 : ion transport, GO:0006812 : cation transport, GO:0006813 : potassium ion transport	GO:0016020 : membrane	GO:0005216 : ion channel activity, GO:0005249 : voltage-gated potassium channel activity, GO:0005261 : cation channel activity, GO:0005267 : potassium channel activity	IPR003938 : EAG/ELK/ERG potassium channel, IPR000595 : Cyclic nucleotide-binding, IPR005821 : Ion transport, IPR001622 : K+ channel, pore region, IPR005820 : Cation channel, non-ligand gated	Similar to Potassium channel (Fragment).	TGGTGAAAAAACGATCTGTGTTCGGACAGATCTTGGACGTTGAGACAATATCACCTGCCT	AK100739
Os01g0762500	16918	3.2853	4.10213	2.90877	-0.312173	-0.152343	0.274229	-0.343319	-0.793013	-0.348584	0.965174	-0.28992	0.192766	1.37437	-0.145235	0.639278	-0.0190029	0.121638	0.0290394	-0.715186	0.414431	0.0190039	-0.698621	-0.925232	-0.642296	-0.0669289	-0.177805	-0.269246	1.18914	2.30722	2.1419	3.40057	3.20322	3.07933	-0.316229	-0.608779	-0.341437	Os01g0762500|M17513|NA|M17513	GO:0045735			GO:0045735 : nutrient reservoir activity	IPR006044 : 11-S plant seed storage protein, IPR006045 : Cupin 1, IPR007113 : Cupin region, IPR011051 : Cupin, RmlC-type	Glutelin subunit mRNA.	TAAATAAATTGCAAGCAATTGTTTTGCTGCTATGTACTGTCCAGTCTTTCGACTAATGAT	M17513	Glua1*, Glua1, GLUA-1, Glu19
Os01g0762500	4909	3.75626	4.66812	3.60018	-0.502994	-0.325359	0.0810509	-0.424059	-0.453619	-0.487719	1.73879	1.31497	0.712204	1.85098	0.865331	1.41868	-0.268578	-0.0810499	-0.129807	0.59057	0.735662	-0.788147	-0.919567	-1.09303	-0.785607	-0.216167	-0.386907	-0.404861	1.4095	1.89792	2.55894	3.77401	3.40196	3.34365	-0.512642	-0.803277	-0.536142	Os01g0762500|X05662|NA|X05662	GO:0045735			GO:0045735 : nutrient reservoir activity	IPR006044 : 11-S plant seed storage protein, IPR006045 : Cupin 1, IPR007113 : Cupin region, IPR011051 : Cupin, RmlC-type	Glutelin subunit mRNA.	TTTGCTGCTATGTACTGTCCAGTCTTTCGACTAATGATGATAAAGCCTCTCTTTATCCTT	X05662	Glua1*, Glua1, GLUA-1, Glu19
Os01g0785600	14183	3.59708	3.96698	3.33863	-0.649434	-0.392749	-0.0492783	0.829711	0.247934	0.0608854	0.0492783	0.872987	-0.202476	-0.656824	-0.598286	-0.687154	-0.334075	-0.186142	-0.271557	1.9498	1.67325	1.82861	0.377068	1.08351	1.18392	-0.349853	-0.486556	-0.515367	1.41071	1.64601	1.03254	-0.396258	0.102717	-0.387504	-0.613669	-0.92373	-0.646301	Os01g0785600|AK111308|NA|AK111308					IPR013216 : Methyltransferase type 11	Methyltransferase type 11 domain containing protein.	ATTTGTTCGAAATTGGACAGGATAACTTACGTGAAATTGCCAAGTGAACTACTAGTTGTG	AK111308
Os01g0831000	23172	6.42849	5.74948	6.00882	-0.23087	0.0274458	0.44078	1.24728	2.73846	2.09799	1.76229	2.10411	2.42357	-0.143811	-0.0814142	-0.228119	0.143999	0.248692	0.200704	-0.573905	-0.647035	-0.445255	-0.574492	-0.113187	-0.506806	0.0631971	-0.0961676	-0.159173	-0.643009	-0.745574	-0.0274458	1.34345	-0.442167	-0.26018	-0.205156	1.44171	2.00576	Os01g0831000|AB115668|NA|AB115668	GO:0045449|GO:0030528|GO:0005634	GO:0045449 : regulation of transcription	GO:0005634 : nucleus	GO:0030528 : transcription regulator activity	IPR011598 : Helix-loop-helix DNA-binding, IPR001092 : Basic helix-loop-helix dimerisation region bHLH	Transcription factor LAX PANICLE.	GCATGCTTCCTAGATATCATTCTGAAATCTGAACTTGTTTGCTCGATCGCTTAATTGCTA	AB115668	lax, lax(lx), LAX1, lx		bHLH
Os01g0860400	40436	4.09487	5.47851	4.91821	-3.35831	-3.93373	-3.03433	-1.97341	-1.7153	-2.65875	-0.900071	-1.03862	-1.00644	-2.32077	-1.61085	-3.05608	0.781405	0.829688	0.0560946	0.349541	0.304475	-0.294654	-0.131392	-0.430465	-0.134315	-0.908386	0.276701	-0.0560946	1.36874	1.01078	1.26109	0.733263	0.878221	0.312896	1.23345	0.390428	1.18243	Os01g0860400|AK111415|NA|AK111415	GO:0005975	GO:0005975 : carbohydrate metabolism			IPR001223 : Glycoside hydrolase, family 18, IPR001579 : Glycoside hydrolase, chitinase active site	Similar to Acidic endochitinase precursor (EC 3.2.1.14).	GTTTAGACCGTAGCTTACCATTGCCCCCAGTTTAATTTCATTCGTTCGCCACTGTCGTTT	AK111415
Os01g0871600	9903	5.95494	6.32501	5.98279	-2.05324	-2.07244	-1.66009	-1.17277	-0.496184	-2.28909	0.163105	0.410172	-0.934944	0.338062	0.0511298	-0.245412	2.27104	2.35877	1.77571	0.439271	1.81284	1.64013	-1.53688	-0.203142	-0.0839844	-1.0137	-0.374073	-1.44429	1.92878	1.19433	0.186009	-0.206323	-1.04936	0.00112343	-0.31655	0.29898	-0.00112343	Os01g0871600|AK103248|NA|AK103248	GO:0006857|GO:0005215|GO:0016020	GO:0006857 : oligopeptide transport	GO:0016020 : membrane	GO:0005215 : transporter activity	IPR000109 : TGF-beta receptor, type I/II extracellular region	TGF-beta receptor, type I/II extracellular region family protein.	CTGCGAACACATTCTCTTCATGTTGTTGAACAATATTCCCTCCAGTTTCATTTTAATTGA	AK103248
Os01g0883100	8723	4.08518	4.03349	4.13208	2.41549	2.41409	2.67483	1.73911	1.11438	1.89563	-0.262886	-0.361737	-0.0197043	-0.722129	-1.03006	-1.37782	0.213707	0.0189981	0.149117	-0.699359	-1.14666	-0.669779	0.33216	0.360001	-0.0189981	0.0200095	-0.262665	-0.419856	-0.499331	-0.549086	-0.772549	0.308393	0.50958	0.319238	-0.152195	-0.659717	-0.323983	Os01g0883100|AF095645|NA|AF095645	GO:0003700|GO:0043565|GO:0005634		GO:0005634 : nucleus	GO:0003700 : transcription factor activity, GO:0043565 : sequence-specific DNA binding	IPR002100 : Transcription factor, MADS-box, IPR002487 : Transcription factor, K-box, IPR008954 : Moesin	Similar to PISTILLATA-like MADS box protein.	CCACCCCAACCTGCAGGAGAACAATTAAGCTGCTAGGTTGCCCCGCCACTTCGATCAGTT	AF095645	OsMADS2, RMADS219, NMADS1		MADS
Os01g0883100	19997	4.59703	4.65119	4.60197	3.13188	2.70576	3.07143	2.10997	1.63581	2.33906	0.0217423	-0.862213	-0.414708	-1.3861	-1.44184	-1.39983	0.380224	-0.119423	-0.190341	-0.720359	-1.85863	-1.13432	0.437248	0.681825	0.634848	-0.0790343	-0.0217428	-0.177432	-0.353723	-0.626112	-1.14076	0.771749	0.639112	0.811486	0.124283	-0.520083	-0.59756	Os01g0883100|AY551924|NA|AY551924	GO:0003700|GO:0043565|GO:0005634		GO:0005634 : nucleus	GO:0003700 : transcription factor activity, GO:0043565 : sequence-specific DNA binding	IPR002100 : Transcription factor, MADS-box, IPR002487 : Transcription factor, K-box, IPR008954 : Moesin	Similar to PISTILLATA-like MADS box protein.	CCAATATATAGTCTGTCTCTAGTACAAGCTCTGTGCTTGCCATTCTGCCTCGCTGTAGAT	AY551924	OsMADS2, RMADS219, NMADS1		MADS
Os01g0883100	8448	4.84875	4.9164	4.87181	3.23746	2.94358	3.16463	2.2878	1.71722	2.56654	0.0300236	-0.978175	-0.391758	-2.81127	-2.58614	-2.21022	0.0476575	0.0330329	-0.273039	-1.61064	-2.68161	-1.38216	0.665972	0.666541	0.188809	-0.230472	-0.153385	-0.251125	-0.544925	-0.619735	-1.22912	1.08205	0.82445	0.979024	-0.0300241	-0.56238	-0.727342	Os01g0883100|AK070894|NA|AK070894	GO:0003700|GO:0043565|GO:0005634		GO:0005634 : nucleus	GO:0003700 : transcription factor activity, GO:0043565 : sequence-specific DNA binding	IPR002100 : Transcription factor, MADS-box, IPR002487 : Transcription factor, K-box, IPR008954 : Moesin	Similar to PISTILLATA-like MADS box protein.	TGCTTGTGTTATCACCGCATTTGTCAGATGGTGAATAGTAGTTTGTGATTGTAACAAACA	AK070894	OsMADS2, RMADS219, NMADS1		MADS
Os01g0890300	37757	5.12631	4.67108	5.20756	1.80227	1.3631	0.12005	1.11701	0.642177	1.49877	-0.16198	1.3474	-0.10944	1.36608	-0.486463	-0.647142	-0.239334	0.062891	-0.0824013	-0.782067	0.895238	0.0879641	-0.829786	-0.806224	-0.062891	0.345428	0.776272	-0.309804	-0.855929	-0.417598	-0.166016	-0.691689	-0.610952	-0.141104	0.568792	1.25193	-0.44275	Os01g0890300|AK064497|NA|AK064497						Conserved hypothetical protein.	TGGTCAACCCACTTATCCTTCATGGTTATCCTTGTAACTTCCACACATTTATCCTTCTTG	AK064497
Os01g0899800	2314	4.50176	4.91083	3.69805	-0.106057	0.0453205	0.501744	-0.10174	-0.587873	-0.110748	0.170671	-0.0888853	0.558008	0.125086	0.24294	0.0529785	0.127044	0.300292	0.204149	-0.486886	-0.564533	-0.457087	-0.48216	0.0404043	-0.412767	0.128858	0.00160694	-0.00160599	-0.611674	-0.695434	0.0975237	-0.212208	-0.375359	-0.576027	0.0057354	-0.4415	-0.169167	Os01g0899800|CI075296|NA|CI075296	GO:0003700|GO:0005634		GO:0005634 : nucleus	GO:0003700 : transcription factor activity	IPR001471 : Pathogenesis-related transcriptional factor and ERF	Pathogenesis-related transcriptional factor and ERF domain containing protein.	GCCATACTTAAATTAGGGTTCATGAGATGACCATTAAGCAGGTTATATCATTAATGATGT	CI075296	PLT5		AP2-EREBP
Os01g0905400	15331	5.22213	4.76355	5.26823	4.00943	3.28953	2.50911	1.80259	0.6006	2.63561	0.0322123	-0.12142	0.37199	-0.055027	1.50305	0.201756	0.1294	0.27154	0.20027	-0.5437	-0.623314	-0.526144	-0.556855	-0.796283	-0.477274	0.0777254	-0.0322113	-0.0815525	-0.614404	-0.730037	0.0511541	-0.436195	-0.39417	-0.605652	-0.159778	-0.473252	-0.185747	Os01g0905400|AK063530|NA|AK063530	GO:0003677			GO:0003677 : DNA binding	IPR003340 : Transcriptional factor B3, IPR008972 : Cupredoxin	Transcriptional factor B3 family protein.	TGTAGACTTATTCCTTGTAAAAATGGATCTGAGCAACGAATCTCCTGAATTACCCGAGTT	AK063530			ABI3VP1
Os01g0917500	233	3.19568	3.11329	3.20109	0.861692	1.07065	0.412407	-0.0471039	0.302899	0.458855	0.438045	2.12275	1.29763	-0.381206	-0.557395	-0.32911	0.206415	-0.0246105	-0.0550013	-2.14964	-2.18672	-1.73414	-0.10873	0.0246105	-0.443522	0.499056	0.73378	0.613578	-1.82928	-0.978392	-2.14799	0.0283957	-0.0737009	-0.419168	0.132913	-0.0808268	-0.127263	Os01g0917500|AK120933|NA|AK120933	GO:0006468|GO:0004672|GO:0004674|GO:0005524	GO:0006468 : protein amino acid phosphorylation		GO:0004672 : protein kinase activity, GO:0004674 : protein serine/threonine kinase activity, GO:0005524 : ATP binding	IPR000719 : Protein kinase, IPR001611 : Leucine-rich repeat, IPR013210 : Leucine rich repeat, N-terminal, IPR008271 : Serine/threonine protein kinase, active site, IPR007090 : Leucine-rich repeat, plant specific, IPR011009 : Protein kinase-like	Protein kinase-like domain containing protein.	TATTAAGACCTTTTATCTTGTACTATTGTCACTGGTGGTTCCTGTGGCAATGTGAGTGCT	AK120933	Msp1
Os01g0917500	32183	3.21382	3.163	3.22854	0.832746	1.07985	0.20567	-0.111054	0.120049	0.143526	0.407774	1.95951	1.39697	-0.526548	-0.656575	-0.458107	0.0734987	-0.0324078	-0.295546	-1.95227	-1.97552	-1.7796	-0.0340986	-0.0515003	-0.299827	0.416946	0.793532	0.671453	-1.59714	-1.01695	-1.74347	-0.0470257	-0.0545511	-0.318996	0.313011	0.0890083	0.0324078	Os01g0917500|AB103395|NA|AB103395	GO:0006468|GO:0004672|GO:0004674|GO:0005524	GO:0006468 : protein amino acid phosphorylation		GO:0004672 : protein kinase activity, GO:0004674 : protein serine/threonine kinase activity, GO:0005524 : ATP binding	IPR000719 : Protein kinase, IPR001611 : Leucine-rich repeat, IPR013210 : Leucine rich repeat, N-terminal, IPR008271 : Serine/threonine protein kinase, active site, IPR007090 : Leucine-rich repeat, plant specific, IPR011009 : Protein kinase-like	Protein kinase-like domain containing protein.	TGTGAGTGCTTAATGTGCTGTCGTTTGAATAAAAGTACTGCTTGCCTGTTTCTAAGTGTT	AB103395	Msp1
Os01g0936900	1941	4.83427	5.21316	4.40022	-0.950398	-0.44252	-0.297256	0.0884695	-0.177718	0.0356588	-0.0356588	-0.542358	-0.711067	-0.161868	-0.289997	-0.560069	0.581386	-0.543155	0.623796	-0.267814	0.283563	1.53864	0.398229	1.31976	0.186753	-0.516592	-0.103215	-0.328008	-0.788771	0.18205	0.059083	-0.261411	0.147661	-0.0574522	0.231561	0.500401	0.861583	Os01g0936900|CI136596|NA|CI136596	GO:0006508|GO:0004194	GO:0006508 : proteolysis		GO:0004194 : pepsin A activity	IPR009007 : Peptidase aspartic, catalytic, IPR001461 : Peptidase A1, pepsin	Peptidase A1, pepsin family protein.	TCTGTAGTATCGTCGGCCATCCGTCTGTCCTATTTCAAATCGATGAATAAAAGTGTCCTC	CI136596
Os01g0937800	6833	4.97566	5.25909	4.69377	0.534623	0.0475531	1.09845	-0.473788	-0.511363	-0.52542	4.18656	5.49949	4.93605	-0.303977	-0.252172	-0.326538	-0.244894	-0.053524	-0.160117	-0.858211	-0.910038	-0.820326	0.0442381	-0.433602	0.202578	-0.246931	-0.31888	-0.326185	0.133512	-1.04015	-0.0442381	1.66973	0.0775509	0.72327	1.6937	2.00729	2.52687	Os01g0937800|CI222776|NA|CI222776	GO:0006508|GO:0004194	GO:0006508 : proteolysis		GO:0004194 : pepsin A activity	IPR009007 : Peptidase aspartic, catalytic, IPR001461 : Peptidase A1, pepsin	Peptidase A1, pepsin family protein.	ATTTTGAAATATGGAGGTGTTTGTTTCAGTTTTGTACAAATGTTGACAAACTCTCGGCAG	CI222776
Os02g0113400	4117	2.94207	3.01249	2.92266	-0.0570154	0.0919457	0.536642	-0.0613375	-0.404702	-0.0560684	0.229456	-0.0536881	0.484943	0.0696249	0.162185	-0.0248528	0.176011	0.353896	0.266923	-0.442911	-0.492299	-0.128998	-0.459499	-0.671646	-0.360903	1.55247	0.0779877	0.0769529	-0.535727	-0.474934	0.165005	-0.313513	0.0248528	-0.509145	1.02627	-0.371645	-0.0915317	Os02g0113400|AK069550|NA|AK069550	GO:0003676			GO:0003676 : nucleic acid binding	IPR007518 : Protein of unknown function DUF544, IPR008994 : Nucleic acid-binding, OB-fold	Protein of unknown function DUF544 family protein.	TTTAATCCCCTTTCTTATTGTTGGCTATTTCTTGTCATGCTACCCTCATGGAAATATCGA	AK069550
Os02g0133200	5293	3.22765	3.63117	2.39808	-0.900106	0.380066	-0.329734	1.21004	1.87809	1.40757	0.24807	-0.691719	-0.24641	2.3435	1.13638	2.05164	1.46927	1.39428	1.66316	-1.2768	-0.395862	-0.500916	0.543782	-0.264654	-1.15293	-0.678089	0.447234	-0.747294	-1.36863	-1.48053	-0.644918	-0.634352	-1.13075	-0.577246	0.246409	-0.423925	0.55365	Os02g0133200|AK100898|NA|AK100898	GO:0006810|GO:0005215|GO:0005622	GO:0006810 : transport	GO:0005622 : intracellular	GO:0005215 : transporter activity	IPR001071 : Cellular retinaldehyde binding/alpha-tocopherol transport, IPR001251 : Cellular retinaldehyde-binding/triple function, C-terminal, IPR008273 : Cellular retinaldehyde-binding/triple function, N-terminal, IPR011074 : Phosphatidylinositol transfer protein-like, N-terminal	Similar to Phosphatidylinositol transfer-like protein IV.	TTTCTTGCTTACTGGACTGAACTGTGTACCCCACTGTTGTGCTGCACGTGCTTTATCAAA	AK100898
Os02g0183500	38016	2.58728	3.21477	2.25968	1.85618	-0.0967436	0.286761	2.15042	0.897157	1.04972	0.374543	-0.283906	1.37138	-0.383767	-0.298643	0.734728	2.33682	1.19563	0.63103	0.530643	-0.00173283	-0.37437	-0.65694	-0.88408	-0.125994	-0.0561275	-0.106338	-0.140936	-0.68706	-0.814781	0.00173283	0.440373	-0.44523	-0.639554	-0.239035	1.21098	-0.271173	Os02g0183500|Os02g0183500|NA|Os02g0183500					IPR011047 : Quinonprotein alcohol dehydrogenase-like	Quinonprotein alcohol dehydrogenase-like domain containing protein.	GCCGTACACGGTGCATCACTCTCATTTGGAGGAAGGAGCGCTCTTGAAGAGCCCCAGAAT	Os02g0183500
Os02g0218800	4430	7.16976	6.93962	6.89837	-0.228428	-0.0874538	0.343114	-0.218143	-0.73401	0.238766	0.0307083	-0.226249	0.429608	-0.0272293	2.29484	-0.0914583	0.00550461	0.186024	0.0674972	0.335656	-0.701162	0.59685	-0.65409	0.255205	-0.53129	-0.0103874	-0.10154	-0.137599	1.66617	0.370227	0.364734	-0.552871	-0.473513	-0.678995	-0.00550365	0.04813	-0.28824	Os02g0218800|AK105964|NA|AK105964	GO:0006118|GO:0004497|GO:0005506|GO:0020037	GO:0006118 : electron transport		GO:0004497 : monooxygenase activity, GO:0005506 : iron ion binding, GO:0020037 : heme binding	IPR002403 : E-class P450, group IV, IPR001128 : Cytochrome P450	Similar to Allene oxide synthase (EC 4.2.1.92).	TGTCATTGTGTGAAGTTCAATACGATGTTTGAAGTTGAATAAAATTATGTGCGTTCCTCG	AK105964	OsAOS4, CYP74A4
Os02g0230300	40138	4.8839	5.8578	4.17099	-0.735132	3.8563	3.13766	1.27858	5.10115	-0.759108	1.35563	-0.232954	0.0777702	-0.875616	-0.771769	-0.952768	-0.519047	-0.230349	-0.367453	4.34841	6.72696	4.36721	2.07164	1.42728	2.16046	-0.513772	-0.573566	-0.623127	-1.14151	1.04531	-0.0777693	0.263067	-0.484493	1.13872	-0.701713	-0.651052	-0.540562	Os02g0230300|AK058752|NA|AK058752						Proline-and threonine-rich protein.	TGTATTCTTTTGGTTTGCAATGTAATACCACCATCTAAGATATTTGATTTTTATAAATCC	AK058752
Os02g0252200	5028	3.22875	3.35655	2.83487	-0.12849	0.0107803	0.43493	-0.110497	-0.62867	-0.186178	0.119341	-0.143287	0.541097	0.0855026	0.191439	0.00780296	0.092514	0.293784	0.168233	-0.226572	1.37556	-0.508568	-0.547995	-0.794633	-0.426497	0.0830259	0.0132332	-0.00780296	-0.607304	-0.725466	0.119082	-0.445179	0.46602	-0.576373	-0.151241	-0.435434	-0.18564	Os02g0252200|AK101280|NA|AK101280	GO:0045449|GO:0003677	GO:0045449 : regulation of transcription		GO:0003677 : DNA binding	IPR003441 : No apical meristem (NAM) protein	Similar to GRAB2 protein.	CAGACAGTCTGAATGCCGTATGAACTTCTTTCTAAATGTTTCAATTCAAGTTTGTTCATC	AK101280			NAC
Os02g0439200	13286	3.56491	3.79082	3.32734	-0.607375	-0.577403	-0.486059	0.414801	0.80516	0.178886	1.47823	2.22067	2.02017	2.42694	1.97539	2.34182	0.550348	0.443487	0.54985	-0.178886	-0.619396	-0.302372	0.708309	0.640067	0.56352	-0.398262	-0.309567	-0.516592	-2.10845	-1.61822	-2.25178	-0.500949	-0.741841	-0.980547	-1.67571	-1.90369	-1.65433	Os02g0439200|Os02g0439200|NA|Os02g0439200					IPR011072 : Protein kinase PKN/PRK1, effector	Protein kinase PKN/PRK1, effector domain containing protein.	CAAGCAGAACCAGCAAAAGAAGGCTTTGATGAAGAAATTCGGTGGCTTACTGAAAAAGAA	Os02g0439200
Os02g0454300	5269	3.87017	4.12824	4.10686	0.799969	1.46664	1.05757	1.26995	0.746535	1.07053	1.30523	0.873457	1.46998	-0.661867	-0.63546	-0.575561	-0.122097	1.23839	0.978906	-0.0320797	-0.776766	-0.680124	-0.136016	-1.02578	0.386971	0.0320797	-0.553852	0.0476646	-1.09723	-0.908917	-0.461711	-0.609451	-0.875984	-1.08053	-0.647051	0.348848	-0.556658	Os02g0454300|AK108068|NA|AK108068						Conserved hypothetical protein.	AAATAACTAGAGCATGACATGTGGGACCTAGACCTAATTATAAATACATAAAACTTTGAG	AK108068
Os02g0469300	43556	3.65262	3.37165	3.34241	1.8186	1.78735	1.82521	1.87491	1.14474	1.6727	0.160752	-1.08215	-0.611921	-1.86821	-1.92005	-0.947899	0.316285	-0.0335336	-0.0475707	-0.442955	-0.119236	0.0335336	-0.566339	-0.13568	-0.379154	-2.32574	-1.77693	-1.34454	0.169042	-0.615084	0.335962	0.576211	-0.292458	-0.546119	0.921731	1.08373	0.753137	Os02g0469300|AK063552|NA|AK063552	GO:0005524			GO:0005524 : ATP binding	IPR003594 : ATP-binding region, ATPase-like	ATP-binding region, ATPase-like domain containing protein.	ACTGCAGGTAGGTTCCAGATTTACTTTGTCTGTTTGTGCCAAAGCAATGCTCTGAATGCT	AK063552
Os02g0517700	26418	3.70851	4.15935	2.94459	-0.109346	0.130813	0.527111	-0.110477	-0.56402	-0.105893	0.162097	-0.0194445	0.445979	0.00519085	0.065712	0.859963	0.247863	0.376308	0.295041	-0.372089	2.4343	-0.401169	-0.455635	-0.676732	-0.379749	0.169935	0.0283117	-0.00519085	1.17493	-0.615254	0.0938635	-0.313727	-0.322811	-0.498834	-0.0807333	-0.370771	-0.0888681	Os02g0517700|AK107859|NA|AK107859						Conserved hypothetical protein.	TACATGTGTAGAGTGTACGTCACCTGCGTCAGTATATATGAATAAAAGAGTAGCAATGGA	AK107859
Os02g0531600	1134	4.9936	4.80337	3.64371	-0.0990849	0.0598392	0.543533	0.282492	-0.54491	-0.0463352	0.220342	-0.0547914	0.489874	0.0949431	0.216166	0.0153532	0.153033	0.291798	0.232842	-0.486947	-0.558004	-0.416953	-0.53536	0.977251	-0.398308	1.19696	-0.018261	-0.0153532	-0.623892	-0.660739	0.0609388	-0.378667	-0.394596	-0.583228	-0.166517	-0.452374	1.8697	Os02g0531600|CI540085|NA|CI540085					IPR008914 : PEBP, IPR001858 : Phosphatidylethanolamine-binding protein	PEBP family protein.	CCTGTGATCACTACTTCTTGCCACTTGTTTTTGTAATCCGATCGGTGTCACTTTTTCTGC	CI540085	Rcn2
Os02g0542600	9315	3.46509	3.61513	3.54286	-0.967939	-0.332194	-0.380294	0.245308	0.669164	0.68474	-0.0522308	-0.3637	-0.500761	-0.0193768	0.273812	-1.03818	-0.163705	-0.0736036	-0.616939	2.16696	0.572244	2.47088	1.06301	0.95616	0.422587	-0.570537	-0.73616	-0.459419	1.20733	0.885879	1.48495	-0.0356798	0.0193777	0.284179	-0.94725	-1.25178	-0.971401	Os02g0542600|AK110826|NA|AK110826						Conserved hypothetical protein.	GCATATGTACTCCAGCGAATGTGCTTTAGCTGGTGCTATCATCGAGAAATGCAGAGTTTT	AK110826
Os02g0574000	7464	3.73474	4.85926	3.31645	-0.0633907	0.124045	0.510403	-0.0616541	-0.510841	-0.0839224	0.226727	-0.0244865	0.293126	-0.126234	-0.071207	-0.197414	0.330408	0.376971	0.307709	1.27238	-0.469942	1.97915	-0.464053	-0.648751	-0.250216	0.23272	0.0818119	0.065443	0.0244865	-0.563734	0.163431	-0.252947	-0.286242	-0.470358	0.83823	-0.347866	-0.0844994	Os02g0574000|AK099415|NA|AK099415	GO:0006810|GO:0008643|GO:0005215|GO:0005351|GO:0016020|GO:0016021	GO:0006810 : transport, GO:0008643 : carbohydrate transport	GO:0016020 : membrane, GO:0016021 : integral to membrane	GO:0005215 : transporter activity, GO:0005351 : sugar porter activity	IPR003663 : Sugar transporter, IPR005828 : General substrate transporter, IPR007114 : Major facilitator superfamily	Similar to Monosaccharide transporter 1.	TTTACGTCCCTCATTGTGATGTTGACTTTGAAATTCGGTCTCTCAGTATGCCAAACCGGT	AK099415
Os02g0614300	11863	7.90099	8.53679	7.16032	-0.0176039	0.183674	0.590129	-0.0155296	-0.472714	-0.0446949	0.227299	0.0226488	0.475485	0.0356007	0.101834	-0.0611525	0.26772	0.430847	0.351168	-0.376985	-0.428916	-0.344788	-0.377854	-0.629387	-0.289454	0.230261	0.147416	0.105985	-0.436039	-0.554008	0.229444	-0.255511	-0.228741	-0.426812	0.00994301	-0.29811	-0.00994301	Os02g0614300|AK112070|NA|AK112070	GO:0003700|GO:0005634		GO:0005634 : nucleus	GO:0003700 : transcription factor activity	IPR001471 : Pathogenesis-related transcriptional factor and ERF	Similar to ANT-like protein.	GCTGTTAGTTTTGGGTATAGTTTCAGAAGGATCATGCCAATCCTCAGAGGAGATACACAC	AK112070	PLT3		AP2-EREBP
Os02g0650300	21280	5.27532	5.9751	3.14576	0.556357	0.744733	0.690821	0.323081	-0.206773	0.543297	0.0908422	2.94307	-0.219888	-1.05464	3.81665	0.469893	-0.120803	1.687	1.28213	0.096653	-0.274969	1.2358	-1.52123	0.526085	-0.266163	-0.618062	-1.01531	-0.973274	-0.183957	-0.510362	-0.0908422	1.0113	-0.856775	-0.415966	-0.0913916	-0.462589	-0.25385	Os02g0650300|AK063464|NA|AK063464					IPR004813 : Oligopeptide transporter OPT superfamily	Oligopeptide transporter OPT superfamily protein.	GTGAGCTGCTGTTTGCCTATGATCCAAGTCATGTTTGTGTTTTAATTTACCTATCGAATT	AK063464	OsYSL15
Os02g0658800	20440	3.23754	4.15874	3.5978	-1.59414	-1.02387	-1.55569	0.320953	-0.563191	-2.42356	1.74654	4.66653	2.97681	0.0588007	-0.925643	-0.163565	0.827671	0.997923	0.129683	-0.639753	1.74041	-0.0588012	2.26831	2.29862	3.66768	-2.21167	-2.09648	-2.1706	-1.08923	-0.72089	-1.63544	1.19906	1.49138	1.89398	-0.309448	-2.0407	-1.87756	Os02g0658800|AY046927|NA|AY046927	GO:0019953|GO:0005576	GO:0019953 : sexual reproduction	GO:0005576 : extracellular region		IPR005795 : Major pollen allergen Lol pI, IPR007118 : Expansin/Lol pI, IPR007117 : Pollen allergen/expansin, C-terminal, IPR005132 : Rare lipoprotein A, IPR007112 : Expansin 45, endoglucanase-like, IPR009009 : Barwin-related endoglucanase	Beta-expansin.	CTGGTGAACTACTCCTAAATTAATTACAGCTCTCTCCACATCTCCTGCAAGAAGCTGCAG	AY046927
Os02g0662000	20599	10.7855	9.92477	9.63874	1.04874	0.0559864	0.191956	1.37966	2.16721	0.226795	-0.233693	0.3151	0.96615	-0.357845	-0.298931	0.848483	3.7391	0.0123768	0.692773	-0.013731	0.311097	0.353025	-0.0123777	-0.20907	-0.752434	-0.178629	-0.322696	-0.384096	-0.889816	-0.995072	-0.244891	1.49585	-0.669832	-0.666737	-0.436834	-0.745599	-0.349566	Os02g0662000|AK109149|NA|AK109149					IPR003612 : Plant lipid transfer/seed storage/trypsin-alpha amylase inhibitor	RCc3 protein.	CGGTGCTAGCTTGTGTGCCGGTACCAACTTCTAATAAAGCTTTGGTTTGCAACTTCAGAT	AK109149
Os02g0662000	18289	10.3696	9.41243	9.13535	1.05688	0.343107	0.174575	1.40631	3.03558	1.6157	1.01042	2.84623	1.49579	-0.315037	-0.247981	0.396415	-0.148505	1.17589	-0.0534372	2.12976	-0.898358	-0.0232124	-0.820981	1.59163	-0.734745	-0.196557	-0.286361	-0.346562	-0.877951	2.82944	0.0232124	-0.707092	-0.638207	-0.72873	-0.410095	-0.718205	-0.450814	Os02g0662000|L27208|NA|L27208					IPR003612 : Plant lipid transfer/seed storage/trypsin-alpha amylase inhibitor	RCc3 protein.	CTCCTTTGTCTTCTTTGTAGTACTCTTATTCCCGCTATCCGTACGTGCGCATTTGTTGTA	L27208
Os02g0683800	20493	5.14848	5.48803	5.24168	-1.12506	-1.56754	-1.1523	0.0366387	-2.23208	-0.77784	-1.50205	0.134656	-0.52056	1.16054	-1.27636	-0.0366392	4.33229	4.7034	4.62265	1.85423	-0.371119	0.956545	1.79773	0.184821	0.316841	3.4067	2.93115	2.54655	-2.21692	-0.900003	-0.282781	0.611968	-0.845593	-1.12512	-1.74465	-1.09481	-0.728614	Os02g0683800|AK072580|NA|AK072580						Conserved hypothetical protein.	TAAAATCCTACATGCCAGCGACAGATACATATCTGACCAAATCGAACAAGCTAAGTGACC	AK072580
Os02g0709000	37104	4.52239	4.32184	4.40054	-1.88698	-0.818482	-0.947017	0.633576	0.675407	-0.742396	3.10441	3.21634	2.99994	-0.623332	-0.0456104	-0.019166	-1.41144	-1.47257	-1.65435	0.868154	0.654488	0.67684	1.32356	0.781709	0.79631	-0.279319	-0.509254	-0.0188241	0.605491	0.0840273	-1.06525	0.691428	0.0188236	-0.832883	-1.40087	-0.805489	-0.81835	Os02g0709000|Os02g0709000|NA|Os02g0709000	GO:0003676|GO:0004527|GO:0008270|GO:0005622|GO:0005634		GO:0005622 : intracellular, GO:0005634 : nucleus	GO:0003676 : nucleic acid binding, GO:0004527 : exonuclease activity, GO:0008270 : zinc ion binding	IPR013520 : Exonuclease, RNase T and DNA polymerase III, IPR006055 : Exonuclease, IPR007087 : Zinc finger, C2H2-type, IPR012337 : Polynucleotidyl transferase, Ribonuclease H fold	Zinc finger, C2H2-type domain containing protein.	GCAGAGGGAGCTAGAGAGGATGAGCCCAGAAGAACTCCTGGCACTCTCGGGTTCAGATTA	Os02g0709000
Os02g0745300	13725	4.68921	5.29686	4.04068	-1.11815	-0.997996	-0.5847	0.348722	0.451382	-0.0352192	-0.978101	-0.140283	-0.676909	-0.833572	-1.0451	-0.577294	-0.894876	-0.755548	0.105198	-1.56588	-1.62962	-0.349094	0.382646	0.665312	0.620095	0.0352192	0.733846	-1.09597	1.28051	0.490011	0.357	2.04876	1.24228	1.00052	-0.434423	-0.451297	3.64807	Os02g0745300|CI390205|NA|CI390205	GO:0045449|GO:0003677	GO:0045449 : regulation of transcription		GO:0003677 : DNA binding	IPR003441 : No apical meristem (NAM) protein	Similar to NAC-domain protein 485.	GAACTAATTACCTCCTTATGCAGTGCAAGAGTGGTTGTCGTCCGTCTCATGTGTAATCGT	CI390205
Os02g0759000	30942	4.575	4.21434	4.47908	0.890086	1.42523	-0.567046	1.8313	1.5882	2.26513	0.370606	3.67826	0.355648	-1.20796	-1.68315	-0.97714	-0.973698	-0.819278	-1.90164	1.2453	2.4843	1.26963	-0.708032	0.0799379	-0.0799384	-1.81104	-1.10443	-1.06694	0.453027	-0.0897083	0.424739	-0.931866	-1.27522	-0.937785	-1.71988	-0.498158	0.274087	Os02g0759000|AK107898|NA|AK107898						Conserved hypothetical protein.	TTCAAAGTACATATGTAAGCATCCAGCTCGTCGAGTCACATCTCGCAGCACCAATTATTT	AK107898			bHLH
Os02g0786300	7456	4.69987	4.99451	5.34847	-0.368549	-0.191399	0.203184	-0.366209	-0.812709	-0.381181	-0.0848179	0.2375	0.0143442	-0.411489	-0.347414	-0.509419	-0.142352	0.0653896	-0.0143442	-0.74321	-0.783126	-0.678993	0.222722	1.30927	0.389391	0.36307	-0.220183	0.0146246	-0.482002	-0.904746	-0.139997	1.17188	0.923411	1.12264	1.15961	2.84178	1.38266	Os02g0786300|CI222860|NA|CI222860	GO:0045449|GO:0003677|GO:0005634	GO:0045449 : regulation of transcription	GO:0005634 : nucleus	GO:0003677 : DNA binding	IPR012287 : Homeodomain-related, IPR001005 : Myb, DNA-binding, IPR009057 : Homeodomain-like	Similar to Typical P-type R2R3 Myb protein (Fragment).	AGCTAGTTGGTATATGAGATAATATGCATATGTACGCTCGGTTTCGATTGATCTTGAACG	CI222860			MYB
Os02g0809500	42765	4.28407	3.58355	3.59858	1.10189	1.26363	-0.0165081	0.0165071	0.797762	0.865906	-0.298202	0.953208	-0.38229	-0.821554	-0.684442	-0.907815	-0.35409	1.63029	-0.245357	-0.98488	-1.08764	-0.76902	0.773491	0.982135	1.37719	0.813804	-0.52433	1.91246	-1.05157	-1.18559	-0.432232	-0.914164	-0.202356	-1.01682	2.15907	2.01376	1.07936	Os02g0809500|AK100684|NA|AK100684						Conserved hypothetical protein.	GGCATGTATATATGCACCATCCTAGCAGATAACTTTAGCGTGTGAAACTTCTGAGCTAAT	AK100684
Os02g0820200	1769	3.70522	3.53088	3.11912	0.0166302	0.426973	0.216086	1.55612	1.71442	1.24053	-0.0166311	-0.93333	-0.836847	1.5364	-1.07104	1.4333	-0.721683	-0.660994	-0.617888	0.509644	-0.334782	-0.506647	0.641877	1.4215	1.33919	-0.655968	-1.02778	-1.05488	-1.572	0.0588169	-0.973947	0.0723839	0.168643	-0.327889	-1.11857	-1.39614	-1.11586	Os02g0820200|AK059979|NA|AK059979	GO:0005515|GO:0008270			GO:0005515 : protein binding, GO:0008270 : zinc ion binding	IPR001841 : Zinc finger, RING-type	Zinc finger, RING-type domain containing protein.	TGCAAAATGCAATATTACATGTCAATTTTTCTCTAATGGACACCTATAACATGGTTTGTG	AK059979
Os02g0820500	12769	3.43275	3.47107	3.20555	-0.128644	0.0478201	0.452285	-0.110359	-0.607351	-0.000115	0.0920086	-0.119505	0.485639	0.0460072	0.116359	-0.0606565	0.133358	0.327642	0.220839	-0.493901	-0.577945	0.142285	-0.513921	-0.765763	-0.416868	0.0990725	0.0387888	0.000115	-0.566742	-0.700116	0.131278	-0.407508	0.230543	-0.552273	-0.100664	-0.410221	-0.152641	Os02g0820500|AK064187|NA|AK064187					IPR004883 : Lateral organ boundaries, LOB	Similar to LOB domain protein 17.	TAATAGCTTCTTGCAACAAGGTCTTGGTAATGACATCACACATCACTGGACCCTGGCCAT	AK064187			LOB
Os03g0102500	8665	2.82731	6.52323	3.00308	-0.0293331	0.183467	0.580071	-0.00630856	-0.49445	-0.0741901	1.75651	4.67739	3.59619	-0.0577145	-0.0164299	-0.0190716	0.366505	0.422413	0.378511	-0.104386	-0.403349	-0.169637	-0.418628	0.799473	0.901522	0.450338	0.127159	0.122533	-0.439196	-0.386226	0.219023	-0.0798206	-0.230335	-0.426702	0.0063076	-0.311471	-0.0316639	Os03g0102500|AF261276|NA|AF261276	GO:0019953|GO:0005576	GO:0019953 : sexual reproduction	GO:0005576 : extracellular region		IPR005795 : Major pollen allergen Lol pI, IPR007118 : Expansin/Lol pI, IPR007117 : Pollen allergen/expansin, C-terminal, IPR005132 : Rare lipoprotein A, IPR007112 : Expansin 45, endoglucanase-like, IPR009009 : Barwin-related endoglucanase	Similar to Beta-expansin precursor (Fragment).	CCTAATTATTCCTTCTTGTTATTATATTCTACCCTTATATATATATATATATATGTTATT	AF261276
Os03g0133100	30206	4.03348	3.28655	5.32843	-0.996278	3.42061	-1.4167	0.296071	-2.51727	-2.06967	-0.0626683	-0.342717	-0.149008	-2.02304	-1.96504	-1.17676	2.28067	0.311734	-0.0910616	0.292933	-0.464401	0.345071	2.05249	0.808207	0.790123	0.406914	-0.413857	0.0626683	-0.685197	-2.53647	-0.364224	0.942489	0.49037	-1.50787	1.23982	1.0233	-0.286187	Os03g0133100|AK063608|NA|AK063608						Hypothetical protein.	ATCTGACCAAGTGCCCATGGATCATAATAAAGTCACGAGGAACCTCTCTTATCAGCCCGC	AK063608
Os03g0139500	38857	5.79426	5.3963	6.41604	0.0130062	0.193203	0.577191	0.00380611	-0.478204	-0.0221729	0.301127	-0.00180435	0.31702	-0.146744	-0.0547771	-0.226236	0.21957	0.508299	0.3671	-0.332327	-0.423731	-0.360783	-0.383146	-0.606998	-0.253577	0.221443	0.167845	0.123867	-0.406391	-0.548698	0.276037	-0.253379	-0.158845	-0.36693	0.0435486	-0.249577	0.00180435	Os03g0139500|AK071184|NA|AK071184					IPR010402 : CCT	Similar to CONSTANS-like protein CO9 (Fragment).	AGAAGCTCTATTCGCAAGAGAAGTGCTTAGGTCAAGTTATTGTTTCTGCACACTACTGAT	AK071184			Orphans
Os03g0152000	43333	3.45189	2.67353	1.75594	-0.0788512	-0.264701	-0.592447	1.99982	1.52565	-0.109713	2.18637	1.53619	0.61527	1.28399	-0.0124478	-1.48803	1.23584	0.228785	-1.06584	1.6594	1.4839	0.867615	-0.485633	-0.0642104	-1.09862	-1.93058	-2.00113	-1.74706	1.32852	1.10717	0.0124478	0.632976	-0.0488334	-0.0398068	-1.31976	-2.19867	-0.449401	Os03g0152000|AK102357|NA|AK102357	GO:0030001|GO:0046872	GO:0030001 : metal ion transport		GO:0046872 : metal ion binding	IPR006121 : Heavy metal transport/detoxification protein	Heavy metal transport/detoxification protein domain containing protein.	TTAGCGGATGAAATGGACTGATGGAGTGATGATCTTTTGGTCGCAAAATGCGTGCCTAGT	AK102357
Os03g0165200	15744	3.44963	2.98201	3.56508	1.01912	0.417452	0.372456	1.68916	0.45834	1.47489	-0.00908565	-0.194468	0.348387	-0.0812149	-0.0156374	-0.189015	0.0544205	0.232146	0.143128	-0.590507	-0.68453	-0.597643	0.25155	-0.484764	0.140876	0.00908565	-0.0744877	-0.124372	-0.667911	-0.794735	0.0112905	-0.365569	3.8005	-0.125955	-0.20323	-0.514453	-0.246751	Os03g0165200|CB618766|NA|CB618766							AGCCAGTATGTGCGCTCTTTGATTTTCTTGGAAAAGCAGATGCTACAGTCTTCTTTGGCT	CB618766			AP2-EREBP
Os03g0297900	31572	4.41454	4.46379	2.35337	1.63583	-0.476179	-0.0954828	1.03285	0.514502	1.6032	-0.765287	2.26515	-0.611149	2.9146	1.73836	-0.638838	-0.333372	0.168609	-0.671064	-1.12744	-1.50037	-1.37905	3.10434	3.00491	2.80672	-0.792385	0.606306	-0.813231	-1.49543	-1.58811	-0.833294	-1.28875	2.17794	0.719539	0.0954838	-0.329149	-1.04851	Os03g0297900|CI193735|NA|CI193735	GO:0005507|GO:0016491			GO:0005507 : copper ion binding, GO:0016491 : oxidoreductase activity	IPR001117 : Multicopper oxidase, type 1, IPR011706 : Multicopper oxidase, type 2, IPR011707 : Multicopper oxidase, type 3, IPR002355 : Multicopper oxidase, copper-binding site, IPR008972 : Cupredoxin	Similar to Laccase precursor (EC 1.10.3.2).	CCGTGTGTTTGCGTTTAGAATTTGGCATATTGTATTTTGGATTTCGATTTGAATTTGCAA	CI193735
Os03g0298100	7601	4.29297	4.74266	3.39189	0.7908	1.10709	1.14414	-0.278075	-0.997317	-0.633097	-0.3461	1.45899	-0.0320234	0.165786	-0.351771	-0.564635	0.181691	-0.161898	-0.0730696	-0.540379	0.0401068	-0.927105	0.764349	1.09519	0.374793	-0.107609	-0.427448	-0.366449	-0.00234127	-1.06544	-0.334936	0.161675	0.236445	0.264305	-0.578695	0.00234222	0.494514	Os03g0298100|CI260922|NA|CI260922						Conserved hypothetical protein.	TGTCAAGTCTCAGGGCAGGGCAGAATTGGTTCGTCAGATTGAAACAAACATGCAGAGTTT	CI260922
Os03g0313100	7354	3.34385	3.47553	3.59787	0.5107	0.965113	0.430502	-0.151917	-0.606965	-0.159802	0.110234	-0.14921	0.347901	-0.0825634	-0.00749016	-0.182475	0.268787	0.275771	0.183807	-0.529476	-0.290588	-0.480247	-0.532385	-0.769819	-0.437241	0.0870094	0.00749016	-0.0101852	0.983476	0.223998	0.0949822	0.444105	-0.1273	-0.580334	0.324721	-0.443491	-0.166141	Os03g0313100|AK109839|NA|AK109839	GO:0003700|GO:0005634		GO:0005634 : nucleus	GO:0003700 : transcription factor activity	IPR001471 : Pathogenesis-related transcriptional factor and ERF	Similar to ANT-like protein.	TGGGTCTAAGCTCAAAATGAGCTTGTGGTATGCCCCAGATATGCTTAGTTGTTAATTAAT	AK109839			AP2-EREBP
Os03g0377100	44053	3.74254	2.36302	3.90949	-0.042429	0.180393	1.99173	-0.0151205	-0.453062	0.00122833	0.336025	3.29289	0.267269	4.52325	2.87771	4.05432	0.256825	0.464175	0.380548	-0.363341	-0.472904	-0.339855	-0.399649	-0.609191	-0.327708	0.236478	0.0999451	-0.00122738	-0.429667	-0.530387	0.182314	-0.258675	-0.202357	-0.375618	-0.022521	-0.301612	-0.0262318	Os03g0377100|CI178677|NA|CI178677	GO:0009664|GO:0005576	GO:0009664 : cell wall organization and biogenesis (sensu Magnoliophyta)	GO:0005576 : extracellular region		IPR007117 : Pollen allergen/expansin, C-terminal, IPR007118 : Expansin/Lol pI, IPR002963 : Expansin, IPR005132 : Rare lipoprotein A, IPR007112 : Expansin 45, endoglucanase-like, IPR009009 : Barwin-related endoglucanase	Similar to Expansin (Expansin2).	TGTTAGTAGTGCGATGGATGTAATATGTGAAACTGACGTAATCCAGACAACACTAATGTA	CI178677
Os03g0421000	18784	2.6383	2.65575	2.26739	-0.295796	-0.156516	-1.26204	0.249947	0.28795	0.0598874	-0.005445	0.960037	0.483195	0.005445	-0.898248	-0.0301285	0.050468	-0.848577	0.2453	-0.60411	-0.617457	-0.752564	0.289817	0.464496	0.421268	-0.206885	-0.749718	-0.28792	-0.0459294	-0.381079	0.15865	0.132449	0.299275	0.274803	-0.589398	-0.87013	-0.749095	Os03g0421000|AK073684|NA|AK073684	GO:0008270			GO:0008270 : zinc ion binding	IPR011011 : Zinc finger, FYVE/PHD-type	Zinc finger, FYVE/PHD-type domain containing protein.	AAATGACATAATGGATACTGAAATTTGCAGGTAGCAAACCCATCTAAAAAAGCATATCGC	AK073684
Os03g0431600	25125	4.58603	5.83156	4.72695	0.10905	0.434371	0.385041	-0.708895	0.36753	-1.1913	-0.574609	-0.655146	-0.834533	0.767939	0.497212	-0.386608	7.475	6.6356	5.34327	-1.35289	0.31905	0.733045	-0.10905	-1.17059	-1.47919	2.71438	2.65077	2.17787	-1.95837	-2.16176	-2.34847	-1.55822	-2.05665	-1.51478	-1.98051	-0.988052	0.608323	Os03g0431600|AU181307|NA|AU181307						Conserved hypothetical protein.	TTTTGTTTGTAGGGAGTGTGTTTGGCCGGTCGGCCCCTAAAACCTGTCTTAGTTATCTTT	AU181307
Os03g0569000	8651	6.12454	6.16128	6.07387	-0.269233	-0.0821695	0.302447	0.844824	-0.304446	0.924989	0.00763798	-0.246886	0.113962	-0.319909	-0.261726	-0.400868	-0.0275726	0.174083	0.0921688	-0.634098	-0.674132	-0.56438	3.37848	4.10716	3.60371	-0.00763798	-0.114634	-0.136168	0.949667	1.21168	-0.0333099	4.05643	4.31768	3.94165	-0.247741	-0.549964	-0.284516	Os03g0569000|AK064455|NA|AK064455						Conserved hypothetical protein.	TGTACTAATTCTGTAAATGTGACGCACCAGCTTTTGGTGGGTGAATGATGGCGCACTTTC	AK064455
Os03g0581400	3247	4.06539	4.01563	4.54002	-0.920968	-0.597284	-1.03621	-0.295284	-0.472122	-0.603393	-1.36214	-0.224585	-0.952538	5.00914	5.34278	4.53378	0.543886	0.721838	0.37512	0.107898	-0.204786	0.362037	0.293025	-0.229215	0.127325	-0.451284	0.0280471	-0.168281	-0.216868	-0.714539	0.0845852	-0.072268	-0.127202	-0.0280471	0.287263	0.40699	0.100925	Os03g0581400|Os03g0581400|NA|Os03g0581400	GO:0006629	GO:0006629 : lipid metabolism			IPR001087 : Lipolytic enzyme, G-D-S-L	Lipolytic enzyme, G-D-S-L family protein.	GGTTGCGTTTGATGGATCCCCGCCGTTGGTTTACCCGATAAACATCAGCCAGCTCACTGC	Os03g0581400
Os03g0608000	2307	4.74123	4.25915	5.0005	-0.37735	-0.222047	0.230991	2.87615	1.35446	0.0696945	1.90381	-0.178525	0.289266	-0.15538	-0.0261793	-0.21165	-0.133101	0.0261793	-0.0704737	-0.764991	-0.85085	-0.746461	0.363873	0.77416	0.969285	-0.145904	-0.280578	-0.306555	0.488313	0.237166	-0.179624	1.21407	1.02315	0.878884	-0.444787	-0.714872	-0.444446	Os03g0608000|AK111073|NA|AK111073						Hypothetical protein.	ATCACCTTTACGTGTGTGTATGTTCAGATGTGTACTACTACTGTAATTCTTTTTGCCGAC	AK111073
Os03g0633500	29614	3.86841	3.55673	3.99662	-1.32361	-1.52627	-0.566565	2.32773	2.96592	2.70476	2.20078	2.80773	2.67212	-0.0973773	-0.351317	0.507655	-1.43174	0.316051	0.500274	0.646189	-0.258873	0.387968	-0.15528	0.874039	1.07669	0.0973773	-0.604429	1.04036	-1.65449	-2.14912	-0.602274	-1.97172	-1.02363	-0.591211	-1.72606	-2.01644	-1.72836	Os03g0633500|Os03g0633500|NA|Os03g0633500	GO:0045449|GO:0046983|GO:0005634	GO:0045449 : regulation of transcription	GO:0005634 : nucleus	GO:0046983 : protein dimerization activity	IPR003311 : AUX/IAA protein, IPR011525 : Aux/IAA_ARF_dimerisation	Similar to Auxin-responsive protein (Aux/IAA) (Fragment).	TCCCGTGGGACACCAAGGGCAGTGGAGAAATGCAAGAGCTGAAGCTGATCAAGGAGAATT	Os03g0633500		OsIAA11	AUX/IAA
Os03g0643700	33391	2.59057	5.53853	2.58454	-0.56085	-0.442721	-0.0531263	0.153439	0.924484	1.04422	0.0245323	-0.60397	-0.0306349	0.867823	-0.418082	0.592035	-0.31837	0.306268	-0.271206	0.617379	-0.285779	0.317579	1.19136	1.67035	1.47426	-0.384054	0.0156603	-0.493081	-0.861727	-0.883854	-0.417272	0.190851	-0.849989	-0.0156612	-0.613871	1.3193	-0.344532	Os03g0643700|AK110550|NA|AK110550					IPR012335 : Thioredoxin fold, IPR004046 : Glutathione S-transferase, C-terminal, IPR004045 : Glutathione S-transferase, N-terminal, IPR010987 : Glutathione S-transferase, C-terminal-like, IPR012336 : Thioredoxin-like fold	Similar to GST6 protein (EC 2.5.1.18).	ATTTGCTTGGCGATTCGACATTGACATATCGATGTGTGTGTTTCTTTTGTGGTGGTGTGT	AK110550	OsGSTU44
Os03g0671800	9253	8.46497	7.99249	7.58441	0.178896	0.783673	-0.0739222	4.54406	3.80473	4.68496	0.646746	-1.56663	-1.15697	-1.67875	-1.39337	-1.72091	-1.34544	-1.17859	-1.25435	1.35459	0.683392	2.01087	0.642405	0.465218	0.0739226	-1.30794	-1.47092	-1.48644	0.257653	1.14795	0.66062	-1.79079	-1.75605	-0.746751	-1.59951	-0.994692	-0.903498	Os03g0671800|AK107190|NA|AK107190	GO:0045449|GO:0030528|GO:0005634	GO:0045449 : regulation of transcription	GO:0005634 : nucleus	GO:0030528 : transcription regulator activity	IPR011598 : Helix-loop-helix DNA-binding, IPR001092 : Basic helix-loop-helix dimerisation region bHLH	Basic helix-loop-helix dimerisation region bHLH domain containing protein.	AGCTAGAGCTACGAATGCACTCTCTATAGCCGAATAATCTTAAGATGTACCGGTTCAACT	AK107190			bHLH
Os03g0703600	3245	2.93523	3.10768	3.29717	-0.0074749	0.739664	0.0074749	2.86319	3.12403	2.69066	0.170086	2.17862	0.220499	-0.354876	-0.238716	-0.424723	-0.352653	-0.16835	-0.2789	-0.964877	-1.00886	-0.949033	2.70072	3.31673	2.78303	-0.358503	0.124635	-0.475783	-1.07637	-1.17816	-0.358685	2.18719	2.33856	2.15347	-0.62453	-0.904795	-0.643234	Os03g0703600|AK107066|NA|AK107066						Conserved hypothetical protein.	TGAGAACTTGTACCGACTGTCTCTCGTACGTGGAGAACTGCTCTATTTTCTGAGTTTGCA	AK107066
Os03g0706500	36807	6.55893	6.60565	6.13259	2.74773	3.03591	3.02538	2.36352	2.4167	1.48402	1.33898	-0.248158	0.651763	-0.414216	-0.330223	0.0172987	0.0120544	0.217769	0.0905247	-0.609649	-0.681625	-0.0863781	-0.641679	-0.846608	-0.519225	-0.00227261	0.358093	-0.158298	-0.692221	-0.798666	0.00227261	-0.516582	2.18576	-0.671829	-0.225467	-0.536685	-0.261529	Os03g0706500|AY043215|NA|AY043215					IPR005333 : TCP transcription factor	TCP transcription factor family protein.	ATTGCATATATAGCTAGCACTATCGTCTGATCGATGATTCATCATCAATGGAGTCGTCTA	AY043215	OsTB1, fc1, tb1		TCP
Os03g0724700	3669	3.96012	4.08785	3.97316	-1.07892	-1.40887	-1.37609	0.969064	0.53146	1.39258	-1.23951	-0.246286	-0.66022	0.0579147	-0.385509	-0.0111151	0.113178	0.376434	-0.233341	0.10004	-0.102209	0.0511656	-0.200668	0.0111151	-0.386339	0.404458	0.548267	0.780983	-0.959814	-1.05727	-0.412058	-0.837301	-0.885636	-0.816939	0.181128	0.382649	0.219511	Os03g0724700|AK064412|NA|AK064412					IPR003697 : Maf-like protein	Maf-like protein family protein.	AATTGGATGTAACCAAATTGCAAATCGTCGTCGTCGTTGTTGTTGATGTTGTTGGTACCA	AK064412
Os03g0727000	15693	9.42799	9.47191	9.38396	0.677475	0.149416	0.48055	2.73845	2.31977	0.843671	0.236497	0.0985608	-0.0286689	-1.04449	-0.262343	-1.25311	0.239746	0.473	0.561119	-0.593166	-1.41173	-0.904069	-0.800409	0.380599	-1.02511	0.264911	0.0400224	0.0286694	-1.24796	-1.40996	-0.737919	-1.07099	-1.56398	-1.246	-1.55486	-0.971559	-0.234791	Os03g0727000|AK107637|NA|AK107637	GO:0045449|GO:0003677|GO:0003700|GO:0043565|GO:0005634	GO:0045449 : regulation of transcription	GO:0005634 : nucleus	GO:0003677 : DNA binding, GO:0003700 : transcription factor activity, GO:0043565 : sequence-specific DNA binding	IPR001356 : Homeobox, IPR012287 : Homeodomain-related, IPR005539 : ELK, IPR005540 : KNOX1, IPR005541 : KNOX2, IPR009057 : Homeodomain-like	Similar to Homeobox protein OSH1.	GACGTACACATTGCTTCGAAATGTCGCTACTCTTGCTGCTGCTAATTAAGTGCGTGTTTG	AK107637	OSKN1, Oskn1, OsKN1///"OsKN1, Oskn1, OSH1"		HB
Os03g0727000	31651	8.04109	8.07073	7.97269	0.212368	-0.46202	0.13176	1.5885	1.27256	0.452751	0.269123	0.0439486	0.296835	-1.14746	-1.13826	-1.03364	0.501276	0.409947	0.591673	-0.456617	-1.10853	-0.546276	-0.442021	-0.0439491	-0.811099	0.173607	0.478627	0.300094	-0.956559	-1.4103	0.0552125	-0.580877	-0.571578	-0.774808	-0.701623	-0.449854	-0.266022	Os03g0727000|D16507|NA|D16507	GO:0045449|GO:0003677|GO:0003700|GO:0043565|GO:0005634	GO:0045449 : regulation of transcription	GO:0005634 : nucleus	GO:0003677 : DNA binding, GO:0003700 : transcription factor activity, GO:0043565 : sequence-specific DNA binding	IPR001356 : Homeobox, IPR012287 : Homeodomain-related, IPR005539 : ELK, IPR005540 : KNOX1, IPR005541 : KNOX2, IPR009057 : Homeodomain-like	Similar to Homeobox protein OSH1.	TCTTGCTGCTGCTAATTAAGTGCGTGTTTGAATAATTCGGATCTATATACTACCTGGTTA	D16507	OSKN1, Oskn1, OsKN1///"OsKN1, Oskn1, OSH1"		HB
Os03g0727200	1855	8.24126	8.55569	8.03445	-0.117785	0.0963812	0.535892	1.49248	0.916225	0.900578	0.276574	0.0258389	0.107884	-0.192617	-0.127339	-0.288155	0.209977	0.288083	0.336138	-0.527329	-0.579471	-0.327024	-0.356834	0.919304	-0.434622	0.31071	-0.080925	-0.107362	-0.622236	0.0821075	-0.0258398	0.769477	-0.403553	-0.565206	-0.168734	-0.355124	-0.110559	Os03g0727200|AB007625|NA|AB007625	GO:0045449|GO:0003677|GO:0003700|GO:0043565|GO:0005634	GO:0045449 : regulation of transcription	GO:0005634 : nucleus	GO:0003677 : DNA binding, GO:0003700 : transcription factor activity, GO:0043565 : sequence-specific DNA binding	IPR001356 : Homeobox, IPR012287 : Homeodomain-related, IPR005539 : ELK, IPR005540 : KNOX1, IPR005541 : KNOX2, IPR009057 : Homeodomain-like	Similar to HOS13 protein (Fragment).	TGTTTTTCCCCAAAGGGAAAGTCAGCTTGGACATTGGACCAATCAAGAAATGAAATCTCA	AB007625	OsH3, HOS13
Os03g0727200	13948	7.02239	7.30872	6.89358	-0.188791	-0.0303612	0.380205	0.718509	1.39504	-0.249825	0.0592804	-0.187571	0.384213	-0.0544662	0.0303612	-0.152561	0.0743742	0.25458	1.9981	-0.336901	0.38229	0.263609	-0.580225	-0.13469	-0.159949	0.0345945	-0.0375214	-0.105189	-0.64746	-0.759202	0.052803	-0.113014	0.706678	-0.620415	-0.180172	0.16847	-0.224014	Os03g0727200|AB071664|NA|AB071664	GO:0045449|GO:0003677|GO:0003700|GO:0043565|GO:0005634	GO:0045449 : regulation of transcription	GO:0005634 : nucleus	GO:0003677 : DNA binding, GO:0003700 : transcription factor activity, GO:0043565 : sequence-specific DNA binding	IPR001356 : Homeobox, IPR012287 : Homeodomain-related, IPR005539 : ELK, IPR005540 : KNOX1, IPR005541 : KNOX2, IPR009057 : Homeodomain-like	Similar to HOS13 protein (Fragment).	GAAAGGGAAGCTCCCCAAGGAGGCGAGGCAGAAGCTGCTCACCTGGTGGGAGCTCCATTA	AB071664	OsH3, HOS13
Os03g0751100	38486	3.48623	4.55844	2.92696	-0.440557	-0.364528	-0.869443	-0.911114	-0.638012	-0.532673	-1.59506	-1.15412	-1.07613	-0.718257	-0.819733	-0.630919	2.33879	1.25915	1.11318	0.0990663	0.509205	-0.06951	0.331597	0.348678	0.213412	1.9776	2.01313	1.97823	-0.137083	0.0267434	-0.0267434	-0.165829	-0.156421	-0.16501	1.25602	0.915905	0.92677	Os03g0751100|AY224494|NA|AY224494					IPR004813 : Oligopeptide transporter OPT superfamily, IPR004648 : Tetrapeptide transporter, OPT1/isp4	Similar to Isp4 protein-like.	TCGTCACGGGCACCATCTTCAACTACTTCGTGTTCAAGTACCGCAAGGGGTGGTGGCAGA	AY224494
Os03g0751100	26045	3.43061	4.36434	2.86855	-0.593637	-0.445582	-1.06363	-1.00272	-0.723294	-0.659376	-1.61383	-1.11626	-1.10633	-0.426342	-0.699275	-0.46243	2.37862	1.36051	1.08284	0.200914	0.462626	-0.0885201	0.286197	0.453889	0.226951	2.13705	2.09342	2.09913	-0.167844	0.0517445	-0.0517445	-0.0545073	-0.251396	-0.207968	1.25385	1.03223	1.07239	Os03g0751100|AK071293|NA|AK071293					IPR004813 : Oligopeptide transporter OPT superfamily, IPR004648 : Tetrapeptide transporter, OPT1/isp4	Similar to Isp4 protein-like.	CGTGTGATGAGTGTAACAAATTGGCTTCCTGCAAGGAAATGATATAGTAGCTAGTAGTTC	AK071293
Os03g0804900	19200	3.62508	3.05272	2.72574	-0.452942	-0.462042	-0.0683336	-0.700333	-0.547009	-0.701569	-0.428109	0.448845	-0.202711	-0.652643	0.984251	0.729265	-0.323852	2.16683	2.22192	1.64294	1.59834	1.43369	0.177993	1.29006	-0.453666	1.07135	-0.548236	-0.58101	-0.508187	1.56469	0.0683336	1.2333	-0.0696716	1.33382	-0.666772	-0.97266	-0.68407	Os03g0804900|Os03g0804900|NA|Os03g0804900	GO:0008152	GO:0008152 : metabolism			IPR002213 : UDP-glucuronosyl/UDP-glucosyltransferase	UDP-glucuronosyl/UDP-glucosyltransferase family protein.	GCGACGGCAGGAGCAGTACTTCGACGAGCTGGTGGAGCGCCTCCACACCGGAGGAGGGGA	Os03g0804900
Os03g0805800	8062	4.11314	3.91821	5.26933	-0.0121355	0.180532	0.564593	-0.0105505	-0.464436	-0.0398769	0.274072	0.0435514	0.351674	-0.0710068	-0.019249	-0.124718	0.26004	0.432746	0.363538	-0.375969	-0.411266	-0.265252	-0.409831	-0.583444	-0.258472	0.30682	0.137947	0.123159	-0.436492	-0.492441	0.221123	-0.181653	-0.228962	-0.414913	0.0105505	0.0169258	0.65069	Os03g0805800|Os03g0805800|NA|Os03g0805800					IPR013626 : Pheophorbide a oxygenase	Pheophorbide a oxygenase domain containing protein.	GAATGTTGATGCGTGGCTCGACAATATAATACCACGGTGGTTGTACCACATTGTGACGAA	Os03g0805800
Os03g0805900	33593	4.85753	4.48808	5.64245	2.11793	-0.00147915	0.945525	4.8364	3.85592	5.01028	-0.120564	0.206114	0.984456	0.660225	-0.387481	0.0014782	-0.155345	1.21188	-0.00495911	-0.717653	0.166164	-0.730144	-0.496403	0.0528154	-0.636635	-0.157387	-0.214801	-0.24556	6.36897	-0.0456142	-0.111259	-0.623407	0.90676	-0.760361	-0.34	0.813837	-0.3741	Os03g0805900|Os03g0805900|NA|Os03g0805900	GO:0006118|GO:0016491	GO:0006118 : electron transport		GO:0016491 : oxidoreductase activity	IPR005806 : Rieske [2Fe-2S] region, IPR013626 : Pheophorbide a oxygenase	Rieske [2Fe-2S] region domain containing protein.	GTTGGTGGTTGCATATTAAGACGAACCAAGTCCTGGATTCAGACTCGTCTGTCCTTCATA	Os03g0805900
Os04g0107700	37838	4.72694	3.63458	4.57778	-0.181042	0.954991	0.377631	-0.192314	-0.675567	-0.221407	0.0969715	-0.201641	0.135193	-0.329136	1.25067	1.33037	2.47946	0.315522	0.170193	4.62025	2.63737	3.53422	-0.0373421	-0.399546	-0.444793	0.0225744	-0.0225754	2.00132	-0.602884	-0.744242	0.0863476	-0.445091	-0.355138	-0.562387	-0.148953	-0.441365	-0.191319	Os04g0107700|AK110974|NA|AK110974	GO:0006508|GO:0004197|GO:0008234	GO:0006508 : proteolysis		GO:0004197 : cysteine-type endopeptidase activity, GO:0008234 : cysteine-type peptidase activity	IPR000668 : Peptidase C1A, papain C-terminal, IPR013128 : Peptidase C1A, papain, IPR013201 : Proteinase inhibitor I29, cathepsin propeptide, IPR000169 : Peptidase, cysteine peptidase active site	Peptidase C1A, papain family protein.	ATCGTTTTTAAATTACTAGAATAAATAAAAGTCATGATGATCTCTCATCATGTGTGTTGT	AK110974
Os04g0137400	10993	6.88944	6.82221	6.73094	1.06537	1.38213	0.53838	0.880391	1.02787	-0.0241737	0.298265	0.490418	0.301099	-0.308835	-1.26709	-1.37435	0.927371	0.30388	1.07277	-0.861232	0.0241737	-0.810561	0.715682	1.01092	0.955488	-2.14994	-2.21833	-2.24546	-0.0725164	-0.0293813	-0.157889	-0.910156	-0.905061	-1.08302	-2.36189	-2.67444	-2.40466	Os04g0137400|CI186628|NA|CI186628					IPR012862 : Protein of unknown function DUF1635	Protein of unknown function DUF1635 family protein.	CATATATGTTGCTGTCAGTAATTAAGTCTTTTGTTGAGAAATCTTAGCATGGTCTTTCCC	CI186628
Os04g0155000	8918	2.86305	3.90968	2.78153	-0.0911179	0.114994	0.503876	-0.0982809	-0.553885	-0.132242	2.41057	3.5908	3.02071	3.02728	2.90224	2.69041	0.256318	0.360808	0.537124	-0.44589	-0.472421	-0.276085	-0.481672	-0.604172	-0.322636	0.322446	0.0661116	0.0577669	-0.502892	-0.495224	0.15488	-0.187004	-0.295939	-0.48826	-0.0577679	-0.31146	-0.0985231	Os04g0155000|Os04g0155000|NA|Os04g0155000						Conserved hypothetical protein.	ATGGATTTGATGAAGGGTGAAAATGATAAGATTCAATTGGAGATCTTGACAGCAGGCAGA	Os04g0155000
Os04g0155200	14928	3.34954	4.21833	3.03952	-1.19618	-0.970307	-0.567502	-0.683909	-0.500471	-1.21309	1.70609	3.5358	2.97079	2.72031	2.82177	3.07073	0.717939	1.06978	1.59612	0.588617	0.0514364	1.15899	0.78198	1.05261	-0.333792	-0.0514355	-0.999512	0.159446	-0.612876	-0.773001	-0.583019	-1.4119	-1.40696	-1.59747	-1.02556	-0.882721	-1.18	Os04g0155200|Os04g0155200|NA|Os04g0155200						Conserved hypothetical protein.	AGTTGAAGCATGTAAGCTGAAGTCAAAATTTGAGGAACTTGAGAATTATAAGGCTGAAGT	Os04g0155200
Os04g0173800	15779	4.51758	4.73101	4.28416	-0.270545	1.60853	0.363733	2.12454	0.859378	2.65035	-0.0247459	-0.196188	0.216385	-0.225044	-0.00796413	-0.315819	0.0499878	0.190943	0.125137	-0.618523	0.301116	0.480853	-0.623033	0.51491	-0.53886	-0.0126276	-0.117262	0.1992	-0.680054	-0.800065	-0.0440645	-0.5046	-0.481633	0.00796413	-0.241934	1.00765	-0.252637	Os04g0173800|AK103206|NA|AK103206	GO:0008061			GO:0008061 : chitin binding	IPR001002 : Chitin-binding, type 1	Lectin precursor (Agglutinin).	GTTGTGGAAGCCCGTAGCTACTAACTAGCTCATTGGTGCATGAAATATATGTCATTATCT	AK103206
Os04g0173800	36298	4.08342	4.46225	4.05537	0.505854	0.878165	0.391098	1.57395	1.75858	2.93562	0.0989676	-0.196798	0.123859	-0.349952	-0.269231	0.13159	1.32991	0.280488	1.45795	-0.548734	-0.624937	-0.172568	-0.585009	-0.793825	-0.4588	0.0446749	-0.0446749	-0.0924005	-0.633444	-0.745178	0.0639076	-0.459126	2.35772	-0.609645	-0.165103	-0.474158	-0.203627	Os04g0173800|M24504|NA|M24504	GO:0008061			GO:0008061 : chitin binding	IPR001002 : Chitin-binding, type 1	Lectin precursor (Agglutinin).	TAGCTAGCTTTGGGATCGATGTATGGATCAGCAATGTAACAATGTGTTGTGGAAGCCCGT	M24504
Os04g0362300	28837	5.51298	5.58287	5.11448	2.22405	1.38572	0.75838	2.54043	2.25205	2.61669	-0.0989132	-0.284086	0.196179	-0.337793	-0.281377	-0.423373	-0.0612888	2.03519	0.0612879	1.59578	-0.786026	1.49276	-0.724419	-0.939559	-0.615686	-0.0894718	-0.195845	-0.240105	-0.772359	-0.883792	0.0967865	-0.58206	-0.538757	1.87254	4.27705	0.418746	-0.332697	Os04g0362300|CI437529|NA|CI437529							CTCTGTTTATTAGTCTGCTCAGTGCATCGAACATACAGCTGGATGTTTTTGTTTCACAAT	CI437529
Os04g0384000	28700	3.29929	3.56866	2.78437	-0.253155	-0.0125322	1.40162	0.141613	-0.710987	0.0435448	0.0125313	-0.167157	0.290968	4.15666	4.43235	4.51581	1.12439	0.933377	1.19867	-0.597375	-0.661395	-0.552253	-0.592621	-0.825814	-0.519807	0.0324001	0.166985	-0.151229	1.06909	-0.767617	-0.0347433	-0.470301	-0.455195	-0.637752	-0.220653	-0.507415	3.5204	Os04g0384000|AK068656|NA|AK068656						Conserved hypothetical protein.	AGCCCTTTAGGCAATTGTTCCATGTTTTCCATCTTTTTCTTCCATGCGTTGTTGCAAATA	AK068656
Os04g0392500	7244	6.36109	7.39153	6.68632	3.87611	3.45731	4.0455	-0.00162697	1.10468	-0.505862	1.37987	0.691419	0.224372	-0.227355	-0.14174	-0.322481	-0.212652	0.00162697	-0.126116	-0.810648	-0.879135	-0.804149	0.598153	0.672592	0.0249701	-0.221758	-0.268647	-0.281042	0.405542	-1.02003	-0.165832	0.957651	0.955936	0.920766	-0.42591	-0.727057	-0.477444	Os04g0392500|CI105436|NA|CI105436						Conserved hypothetical protein.	TTTTTTGTTGGTGTTGGCTATTCGTGACTCTGTTCTGATCGATAGCGAGTGAATTGTGCA	CI105436
Os04g0411400	42668	5.95555	5.97436	5.61135	-0.3008	-0.0245914	0.419702	-0.288536	0.775324	1.5292	0.0245914	-0.0344315	0.32725	-0.0246105	0.0278263	0.0417862	0.230591	0.167246	0.154952	-0.600645	-0.682045	-0.419511	-0.0913372	0.129828	0.776484	0.0800533	-0.167004	-0.197608	-0.721329	-0.693872	-0.109215	0.89054	-0.517822	1.10242	-0.31027	-0.592846	-0.222892	Os04g0411400|AK110622|NA|AK110622					IPR008914 : PEBP, IPR001858 : Phosphatidylethanolamine-binding protein	Similar to Terminal flower 1-like protein.	TGTGAGTGGCTGCAGCTAGCTATATATGCACTTTTGCAGCTTGCAGTAACGTGTTTGTAC	AK110622
Os04g0429400	22525	3.15612	3.26929	3.17753	-0.385669	-0.809042	-0.921535	0.88279	0.668159	0.607949	-0.553277	-0.447549	0.281239	0.490092	0.212553	-0.154273	-0.341922	0.505543	-0.182925	0.325408	-0.186623	-0.323368	0.547257	-0.304155	-0.0412073	-0.351663	0.42808	0.939699	-0.486199	-1.72007	0.408772	-1.20343	-0.415195	-0.135996	0.0412078	0.336489	0.287698	Os04g0429400|AK108728|NA|AK108728	GO:0045449|GO:0030528|GO:0005634	GO:0045449 : regulation of transcription	GO:0005634 : nucleus	GO:0030528 : transcription regulator activity	IPR011598 : Helix-loop-helix DNA-binding, IPR001092 : Basic helix-loop-helix dimerisation region bHLH	Basic helix-loop-helix dimerisation region bHLH domain containing protein.	ATCCGTTGATGTTGTCGTCGTCGTTGTTGGAGTTATAGACATGTTACTTGAATAATATAG	AK108728			bHLH
Os04g0433100	14240	2.91047	4.11901	2.95635	-0.022768	0.197327	0.608255	-0.0239906	-0.47757	-0.0468578	0.215569	0.0471973	0.48971	0.0547638	0.119453	-0.0397291	0.296803	0.433731	0.366497	-0.375816	-0.437302	-0.346606	-0.376836	-0.400276	-0.297785	0.242476	0.137099	0.0853548	-0.437418	-0.552252	0.216169	-0.257305	-0.23093	-0.429833	0.00663567	-0.302954	-0.00663662	Os04g0433100|Os04g0433100|NA|Os04g0433100	GO:0005515			GO:0005515 : protein binding	IPR013322 : TRAF-type, IPR013069 : BTB/POZ, IPR002083 : MATH, IPR000210 : BTB, IPR008974 : TRAF-like	TRAF-like domain containing protein.	ATGGAGAGACTAAGGTTGGTCTGTGAAGATAAGCTATTGTACTGGTACAGAACAGACTTA	Os04g0433100			TRAF
Os04g0504500	42769	4.09121	4.64641	3.04714	-0.00646973	0.207831	0.612011	0.00647068	-0.452266	0.00782967	0.340519	0.0439653	0.268389	-0.168603	-0.0312872	-0.25297	0.265137	0.491787	0.392445	-0.34082	-0.445764	-0.352196	-0.388804	-0.600089	-0.293436	0.246384	0.127342	0.0406723	-0.40664	-0.538006	0.219908	-0.261475	-0.171265	-0.363839	0.0140858	-0.274927	-0.010005	Os04g0504500|CI221439|NA|CI221439	GO:0003700|GO:0005634		GO:0005634 : nucleus	GO:0003700 : transcription factor activity	IPR001471 : Pathogenesis-related transcriptional factor and ERF	Pathogenesis-related transcriptional factor and ERF domain containing protein.	TCTCCTTGCTGTTAGTTTTGGGAAAGTTTCAGAAGGAGCAGATCTGATCGATCTGGGACA	CI221439			AP2-EREBP
Os04g0526300	31755	4.48752	5.22278	4.01335	-0.055933	-0.294447	0.373092	-0.52887	-0.98241	0.276105	-0.11594	-0.452968	0.0187769	-0.416787	-0.357311	-0.492588	-0.186007	-0.0187778	-0.110145	1.11662	0.626637	0.240724	-0.855523	-0.359591	0.831875	-0.232021	-0.360751	1.12443	0.980421	0.439964	1.17353	-0.726669	-0.708119	1.5247	0.755745	0.263574	1.33173	Os04g0526300|Os04g0526300|NA|Os04g0526300	GO:0008146			GO:0008146 : sulfotransferase activity	IPR000863 : Sulfotransferase	Sulfotransferase family protein.	AACCATCTTTCGCCGGAGATTGCACAGCGGATCGACGCCATAACCGAGGCCAGGTTCAAT	Os04g0526300
Os04g0526600	3542	4.27633	4.69963	3.34834	-1.41675	-1.61699	-1.18614	-0.0275383	0.0275378	-0.539444	-1.44638	0.0410891	-1.44753	-1.0266	-1.74293	-1.93679	-1.43303	-1.37883	-1.41971	0.196499	0.107831	-0.270868	0.707459	0.924276	0.801425	-1.51069	-1.39844	-1.70413	0.0453024	0.245001	-0.424649	0.536923	1.37378	0.861263	0.675542	1.25345	1.03273	Os04g0526600|AY166458|NA|AY166458	GO:0004866			GO:0004866 : endopeptidase inhibitor activity	IPR002160 : Proteinase inhibitor I3, Kunitz legume, IPR011065 : Kunitz inhibitor ST1-like	Similar to Alpha-amylase/subtilisin inhibitor (RASI).	AAGTGAGCAGGACTGCCTCTGGCTGTCTGGCCCAGCCGGACTTGTTAAGTCCAAATGGAA	AY166458
Os04g0526600	11568	4.72462	5.16023	3.83684	-0.403912	-0.671927	-0.613277	0.345841	0.00665188	-0.186087	-1.27096	1.13676	-1.33866	-0.0994864	-1.69513	-1.87852	-1.68709	-0.804787	-1.61961	-0.00665188	0.244043	-0.879658	0.700587	1.44921	1.39956	-1.72027	-1.78241	-1.84383	0.605293	0.283782	-1.68576	0.968161	1.6908	1.20914	0.988774	1.42173	1.29089	Os04g0526600|AK106723|NA|AK106723	GO:0004866			GO:0004866 : endopeptidase inhibitor activity	IPR002160 : Proteinase inhibitor I3, Kunitz legume, IPR011065 : Kunitz inhibitor ST1-like	Similar to Alpha-amylase/subtilisin inhibitor (RASI).	GCGCATGTGCTGGTTGAATAATGTGTGAAGAGGCTAGCAGGTATTGCTCCGTGGTTCTGT	AK106723
Os04g0529700	36395	4.31864	4.81295	3.01677	-0.52741	0.838695	0.0300598	-0.541341	1.96922	3.08379	0.704261	1.52758	-0.193455	0.489905	-0.267562	0.58077	0.401661	-0.0300598	0.742711	-0.873385	-0.421269	0.23891	-0.186123	-1.09489	0.487729	0.227648	-0.367173	0.742908	-0.952707	-0.323308	-0.258477	-0.467118	-0.705443	-0.911418	0.48066	-0.786395	-0.53597	Os04g0529700|AK121532|NA|AK121532	GO:0008378|GO:0005795		GO:0005795 : Golgi stack	GO:0008378 : galactosyltransferase activity	IPR007577 : Glycosyltransferase sugar-binding region containing DXD motif, IPR007652 : Alpha 1,4-glycosyltransferase conserved region	Alpha 1,4-glycosyltransferase conserved region family protein.	TGACTCACAGAGTCACAGTGCACTTTCAGTAAATAATTAATTTGACAGAATGAATCATCC	AK121532
Os04g0561900	16376	5.2865	5.64204	4.79585	0.302403	0.157496	-0.157496	2.76915	2.63234	2.26243	0.712466	1.36598	1.06677	4.76471	5.53794	4.96552	0.318613	-0.330437	-0.395611	0.861252	1.35347	0.226646	-1.14587	-1.39603	-1.06134	-0.535493	-0.642651	-0.699332	-1.20244	-1.32239	-0.570805	-1.02715	-1.00542	-0.625006	-0.765361	-0.806705	-0.775545	Os04g0561900|AK071517|NA|AK071517	GO:0006508|GO:0004287|GO:0005507|GO:0016491	GO:0006508 : proteolysis		GO:0004287 : prolyl oligopeptidase activity, GO:0005507 : copper ion binding, GO:0016491 : oxidoreductase activity	IPR002470 : Peptidase S9A, prolyl oligopeptidase, IPR001117 : Multicopper oxidase, type 1, IPR011706 : Multicopper oxidase, type 2, IPR011707 : Multicopper oxidase, type 3, IPR008972 : Cupredoxin	Peptidase S9A, prolyl oligopeptidase family protein.	CGTGAGTTCAGTTTGTAAGGCGTAAATGAACTCCATATAAACAAGGGGTGGGACCAAAGT	AK071517
Os04g0578600	7726	7.79391	8.70818	7.40037	-2.10441	-1.90333	-1.51461	-2.10981	-2.55909	-2.13702	-1.81	-2.00429	-1.74635	2.75039	1.33146	1.71812	7.91472	7.12309	6.60613	2.01824	-2.49594	1.76465	2.12576	0.645242	-0.565025	5.3462	6.01423	5.7556	0.565025	0.962154	-1.87068	-2.22662	-2.31681	-2.06837	-2.07893	-2.38752	-2.11974	Os04g0578600|AK068159|NA|AK068159	GO:0006118|GO:0016491|GO:0016020	GO:0006118 : electron transport	GO:0016020 : membrane	GO:0016491 : oxidoreductase activity	IPR002916 : Ferric reductase-like transmembrane component, IPR013130 : Ferric reductase-like transmembrane component, N-terminal, IPR013112 : FAD-binding 8, IPR013121 : Ferric reductase, NAD binding	Ferric reductase-like transmembrane component family protein.	GCGAAATTTGTCTGTGCAACGATGTTGCTTGTCGAAACAAGATTTCGGCAATAATAAAAG	AK068159
Os04g0580700	9749	3.14501	2.88506	3.04207	-0.145576	0.0421858	0.434663	-0.140094	-0.597254	-0.168269	2.36151	2.63075	2.88099	-0.16212	-0.0980921	-0.257808	0.0970497	0.297345	0.20994	-0.510148	-0.553698	-0.467379	-0.521796	0.355319	-0.408245	0.08815	0.0152006	-0.0152006	-0.568644	-0.685183	0.0961103	1.06762	-0.077939	-0.483859	2.49867	2.87841	-0.151872	Os04g0580700|AK070540|NA|AK070540	GO:0003700|GO:0043565|GO:0005634		GO:0005634 : nucleus	GO:0003700 : transcription factor activity, GO:0043565 : sequence-specific DNA binding	IPR002100 : Transcription factor, MADS-box, IPR002487 : Transcription factor, K-box	MADS box transcription factor MADS17.	ACCTATGAGTGTATGTTTGTACGTTATCTATACTCTATGCTAGGCAACCCTATACTATTA	AK070540	OsMADS17, NMADS3, RMADS213		MADS
Os04g0580700	18163	2.78623	2.93453	2.78527	-0.180055	0.0633421	0.464236	-0.181411	-0.631584	-0.185841	1.99133	2.41662	2.6288	-0.129601	-0.0651169	-0.21435	0.155836	0.288387	0.225919	-0.523674	-0.588775	-0.498177	-0.164785	0.908428	-0.447765	0.0832148	-0.0343409	-0.0924683	-0.587792	-0.705336	0.0343399	0.638676	1.0528	-0.576122	2.51004	1.49371	-0.159828	Os04g0580700|AY551918|NA|AY551918	GO:0003700|GO:0043565|GO:0005634		GO:0005634 : nucleus	GO:0003700 : transcription factor activity, GO:0043565 : sequence-specific DNA binding	IPR002100 : Transcription factor, MADS-box, IPR002487 : Transcription factor, K-box	MADS box transcription factor MADS17.	TAGGCAACCCTATACTATTATGGTAAGACGTCTATCTTTTCAATCTATCTATACGTACCA	AY551918	OsMADS17, NMADS3, RMADS213		MADS
Os04g0580700	15574	3.38444	3.31997	2.9602	-0.241803	-0.0456553	0.360826	-0.232461	0.239461	-0.295862	2.49891	3.09729	3.17639	-0.0900841	-0.0243673	-0.197969	1.287	0.221395	0.131408	-0.601188	-0.694555	-0.608274	-0.588363	-0.546422	-0.53762	-0.00188923	-0.0842848	-0.133533	-0.678295	-0.805463	0.00188923	1.68879	2.40685	0.263776	2.92379	1.4006	1.84068	Os04g0580700|AF095646|NA|AF095646	GO:0003700|GO:0043565|GO:0005634		GO:0005634 : nucleus	GO:0003700 : transcription factor activity, GO:0043565 : sequence-specific DNA binding	IPR002100 : Transcription factor, MADS-box, IPR002487 : Transcription factor, K-box	MADS box transcription factor MADS17.	ACGTTATCTATACTCTATGCTAGGCAACCCTATACTATTATGGTAAGACGTCTATCTTTT	AF095646	OsMADS17, NMADS3, RMADS213		MADS
Os04g0586700	41954	4.24416	4.83695	4.12369	0.00169277	0.302421	0.978312	-0.0132751	0.0140786	0.161324	3.72806	5.30394	4.77064	2.16645	2.14913	2.47905	0.629954	0.306329	0.687541	-0.333493	-0.497465	-0.00169325	0.390731	-0.0475106	-0.0414147	-0.419001	-1.04485	-0.786727	-1.33113	-1.56327	-1.8558	-1.29541	-1.39169	-1.78362	-0.252424	-0.174839	-0.738143	Os04g0586700|AK063488|NA|AK063488	GO:0005515|GO:0008270			GO:0005515 : protein binding, GO:0008270 : zinc ion binding	IPR001841 : Zinc finger, RING-type	Zinc finger, RING-type domain containing protein.	AGCCAGGGTAGGAAGGAATCATGCATGCAAAATATTGTTCTTTTCCGTGGACGAGTTTGA	AK063488
Os04g0597300	40576	3.4274	2.44069	3.10635	-0.179729	0.00642014	0.409605	-0.102215	0.8836	-0.197174	0.139728	-0.159988	0.220742	-0.220991	-0.114053	-0.284836	0.0729752	0.333426	0.202692	-0.509973	-0.58755	-0.467118	2.62095	2.56577	2.92047	0.08008	0.00284767	-0.043438	-0.57182	-0.671181	0.104731	0.819494	-0.335888	-0.519256	-0.00284767	-0.413353	-0.151806	Os04g0597300|AK110912|NA|AK110912	GO:0045449|GO:0003700|GO:0043565|GO:0005634	GO:0045449 : regulation of transcription	GO:0005634 : nucleus	GO:0003700 : transcription factor activity, GO:0043565 : sequence-specific DNA binding	IPR003657 : DNA-binding WRKY	Similar to WERKY protein (Fragment).	ATGGACCTCATTTTTTAGGCTGTGTCAACTTGTTGTACTTATGCATGAGATGATGACCAC	AK110912	OsWRKY37		WRKY
Os04g0597300	21574	4.03525	3.37504	3.72891	-0.224331	0.0196886	1.63146	1.81584	1.89264	1.44777	0.0406876	-0.123767	0.291342	-0.155375	-0.0910435	-0.205134	2.22341	0.252254	0.177781	-0.565792	-0.628436	-0.514691	3.00644	1.98392	3.66505	0.0582695	-0.08395	-0.126825	-0.632318	-0.721508	-0.0196886	-0.423291	-0.435511	-0.615819	-0.196493	-0.495688	2.55864	Os04g0597300|AJ575239|NA|AJ575239	GO:0045449|GO:0003700|GO:0043565|GO:0005634	GO:0045449 : regulation of transcription	GO:0005634 : nucleus	GO:0003700 : transcription factor activity, GO:0043565 : sequence-specific DNA binding	IPR003657 : DNA-binding WRKY	Similar to WERKY protein (Fragment).	TCGACATGCTAGACTGGTCTACTACTACTAACTCTTCGGCAGGGAGCTCATTTGAGCAAG	AJ575239	OsWRKY37		WRKY
Os04g0665200	40302	4.37088	4.52605	3.95625	2.37517	1.53868	2.07656	1.59621	1.77096	1.80533	0.443134	-1.01314	0.561429	-0.159467	0.817479	0.316329	-0.887623	-0.945468	-0.78874	-1.08389	-1.16601	-0.555968	-0.440035	0.298699	0.0144081	-1.7592	0.305025	0.643359	-1.61541	-0.109558	-2.07217	-0.155318	-0.372884	-0.0144081	-0.681952	0.105378	-0.813805	Os04g0665200|AK110936|NA|AK110936					IPR005299 : SAM dependent carboxyl methyltransferase	Similar to S-adenosyl-L-methionine:salicylic acid carboxyl methyltransferase-like protein.	TCCTTGGCTTCCAATGAAACGAGTTCTACGTGTACGTTTGTACCGCACGTCCACGTGCAC	AK110936
Os04g0682400	23507	6.08775	5.7957	6.23066	2.94058	3.30917	1.87688	1.10716	0.507775	1.23553	-0.331759	-0.455698	-0.0729914	-0.494318	0.660082	0.373417	0.0729904	2.09229	0.626654	-0.560001	-1.0028	-0.887501	0.87344	-1.07722	-0.86085	-0.278481	-0.447973	-0.512927	0.65035	-1.09327	-0.376753	-0.802805	-0.551632	-0.978386	-0.557058	0.821232	1.79143	Os04g0682400|AK072470|NA|AK072470	GO:0000166|GO:0003676			GO:0000166 : nucleotide binding, GO:0003676 : nucleic acid binding	IPR012677 : Nucleotide-binding, alpha-beta plait, IPR000504 : RNA-binding region RNP-1 (RNA recognition motif), IPR003954 : RNA recognition, region 1	RNA-binding region RNP-1 (RNA recognition motif) domain containing protein.	AACTGATGACCACTCTGATGAGTGAGAGATGCTTGGTTGGAGCTTCATGCTATCTGAACT	AK072470
Os05g0101600	38064	3.34605	3.62612	3.37734	-2.34356	-1.26729	-1.29255	-0.75704	-0.677799	-1.28756	0.433176	1.73003	1.19348	2.56982	2.63356	2.62333	0.0723467	0.221846	0.418518	0.498542	-0.0723467	-0.17989	0.124152	0.13358	-0.230882	0.593945	0.928088	0.941546	-0.710509	-1.43484	-1.43544	-0.801809	-0.980438	-1.046	-0.727509	-1.06561	-1.1905	Os05g0101600|AK101021|NA|AK101021	GO:0006118|GO:0004497|GO:0005506|GO:0020037	GO:0006118 : electron transport		GO:0004497 : monooxygenase activity, GO:0005506 : iron ion binding, GO:0020037 : heme binding	IPR001128 : Cytochrome P450, IPR002401 : E-class P450, group I	Cytochrome P450 family protein.	TACTGTAACTAATAGCCTAGAGATGGAATTCGGAGGAAGGATATTCCTTTGTTATTTGTA	AK101021
Os05g0115600	9945	4.3663	4.60781	4.43468	4.00594	4.01377	2.5924	-0.00827122	0.398605	0.612925	0.939693	2.62737	2.28188	-0.249904	-0.210434	-0.128023	0.24878	0.1967	0.167161	-0.605379	-0.610315	-0.309971	-0.627758	-0.649018	-0.475474	0.346753	-0.0900574	-0.0906334	3.15768	-0.507071	0.00827217	-0.207823	-0.446601	-0.4217	-0.21273	-0.540863	3.20681	Os05g0115600|AK063589|NA|AK063589					IPR007750 : Protein of unknown function DUF674	Protein of unknown function DUF674 family protein.	TGTTTAGTTGCTCTGTATTAGTACTGGACATGATCTATCTATCTACTAATATTATATTGG	AK063589
Os05g0124000	35413	5.40526	5.45296	5.3407	-0.786618	0.332049	-0.791078	2.05348	2.41043	1.26153	0.164202	-0.553903	-0.823409	0.190331	-1.2039	-1.34208	-1.09188	-0.0558348	1.33542	1.27995	0.582634	1.61047	0.296619	0.862649	0.0558348	-0.157289	0.237911	0.48556	-0.759001	-1.45571	-1.12304	-0.377714	-1.56718	-0.255695	-1.34415	-0.379978	-1.35584	Os05g0124000|AK105314|NA|AK105314					IPR002110 : Ankyrin	Ankyrin repeat containing protein.	CTGAACTCACCACTTGTATGCTGAGATAGCACACGACAATTTTATTTGTTATCTATGGCC	AK105314
Os05g0129700	19179	7.67007	7.75965	7.53732	-0.293146	-1.57879	-3.14959	1.89887	0.90685	1.53785	-1.46509	-3.70526	-3.3058	-3.74106	-1.97286	-3.82837	-2.24741	-2.84865	0.350768	-0.0986152	-0.985012	0.102387	2.28643	2.1621	2.52089	-0.528971	-1.39927	-1.21336	2.55361	2.47777	2.56177	3.17195	2.83905	3.28408	-0.181925	-0.0426331	0.0426331	Os05g0129700|AF050180|NA|AF050180	GO:0045449|GO:0003677|GO:0003700|GO:0043565|GO:0005634	GO:0045449 : regulation of transcription	GO:0005634 : nucleus	GO:0003677 : DNA binding, GO:0003700 : transcription factor activity, GO:0043565 : sequence-specific DNA binding	IPR001356 : Homeobox, IPR012287 : Homeodomain-related, IPR005539 : ELK, IPR005540 : KNOX1, IPR005541 : KNOX2, IPR009057 : Homeodomain-like	KNOX class homeodomain protein (Knotted1-type homeobox protein OSH71).	TGACCTGTAAAAACTTGCCTGCATTCAGCTACCATAACATTAATTAATTGTTTGTATCCC	AF050180	OsKn2, OsH71, HOS9, OSH71///"OsH71, HOS9, Oskn2"		HB
Os05g0129700	2852	6.9615	7.10221	6.94378	-1.27726	-2.22223	-1.76888	0.863475	0.0713196	0.814204	-2.04568	-2.3559	-1.96263	-2.34358	-2.2484	-1.94937	-2.14461	-1.98237	-2.03217	-0.350798	-1.09627	0.023819	2.10207	2.1295	2.40721	0.358208	-1.86658	-0.83573	2.54814	2.45064	2.38517	3.04585	2.67365	3.1893	0.253633	-0.0238185	-0.173408	Os05g0129700|AK111878|NA|AK111878	GO:0045449|GO:0003677|GO:0003700|GO:0043565|GO:0005634	GO:0045449 : regulation of transcription	GO:0005634 : nucleus	GO:0003677 : DNA binding, GO:0003700 : transcription factor activity, GO:0043565 : sequence-specific DNA binding	IPR001356 : Homeobox, IPR012287 : Homeodomain-related, IPR005539 : ELK, IPR005540 : KNOX1, IPR005541 : KNOX2, IPR009057 : Homeodomain-like	KNOX class homeodomain protein (Knotted1-type homeobox protein OSH71).	TGCATCCCCAGTTAAAACCATTTTAGACAGGAAAGAGTGAACTATGAGTAATAGTAACAT	AK111878	OsKn2, OsH71, HOS9, OSH71///"OsH71, HOS9, Oskn2"		HB
Os05g0130400	30424	3.40974	3.76364	2.8875	-0.731198	-0.688236	1.00479	-0.872527	0.858903	-1.46047	3.85509	6.25497	5.30302	0.00521612	0.0684171	-0.176305	-0.525257	0.444743	0.468019	-1.46579	-1.37285	-0.451014	-0.351658	-0.092205	-0.53672	-0.00521564	-1.32159	-0.227229	0.909576	0.166157	1.37071	0.383293	-0.115663	-0.749166	0.55042	-0.953096	0.285132	Os05g0130400|AK064692|NA|AK064692					IPR004158 : Protein of unknown function DUF247, plant	Protein of unknown function DUF247, plant family protein.	CCAAAATGTTGTAATAATTTAATACATCAAATAAGTGGGGCACCTACAATTTGGGCCTTG	AK064692
Os05g0131000	17713	4.48308	4.92606	3.72905	-0.34794	-0.11359	0.302955	-0.35265	-0.805902	-0.373991	1.83645	4.774	3.41817	-0.227988	-0.166733	0.155933	-0.00190258	0.120921	0.0645418	-0.695628	0.574748	0.00190258	-0.709084	0.375952	-0.633827	-0.0632067	-0.198216	-0.256993	1.23032	1.23386	-0.119424	0.527489	-0.5528	-0.32128	1.56367	-0.19604	1.14858	Os05g0131000|AK109681|NA|AK109681					IPR004158 : Protein of unknown function DUF247, plant	Protein of unknown function DUF247, plant family protein.	GTACTGATTTGTAGTACTAGGATGTATCACATCTAGTTTTTTATGGGACGGATAGAGTAC	AK109681
Os05g0153200	22215	7.32376	7.16856	6.92873	0.278249	0.904847	-0.395934	2.03383	2.05619	1.5318	4.63274	1.86356	1.42671	-0.249354	0.79993	2.57655	-0.732255	-0.605496	-0.656258	-1.42908	-0.313382	-0.698777	0.858876	2.39044	-0.0638952	-0.793164	-0.947411	-1.00972	-1.51018	-1.6107	-0.869926	0.284483	0.584579	-0.647133	-1.05916	-0.224961	0.0638952	Os05g0153200|AK063522|NA|AK063522					IPR005380 : Region of unknown function XS, IPR005379 : Region of unknown function XH, IPR005381 : Region of unknown function, putative Zinc finger, XS and XH	Region of unknown function, putative Zinc finger, XS and XH domain containing protein.	TGACTGATAGTCTGTGTATTCTACTTGCCAAACTTAATTTATGGCCAGTCTGGGCTGACC	AK063522
Os05g0158600	10176	2.71486	3.39966	2.83754	0.196983	-0.0887508	0.601135	-0.211087	-0.733225	-0.108348	-0.0178118	-0.262909	0.139466	-0.304323	-0.242001	-0.395237	0.841356	2.14373	1.30946	0.558576	-0.685843	0.949277	0.347471	0.400181	-0.416788	0.0178118	0.560507	-0.149719	-0.262022	-0.815588	-0.0385427	-0.509709	0.294085	-0.67528	-0.111484	1.65036	1.10619	Os05g0158600|AK120967|NA|AK120967					IPR005123 : 2OG-Fe(II) oxygenase	OsGA2ox1.	TTCCCTTTGTCCCTCTAAAGCACAAAAGTAAGACCTAACTACAGAGCACAATAGATAGTT	AK120967	OsGA2ox1, ga2ox-1, OsGA2ox-1, ga2ox, ga2ox 1, GA2ox1	GA2ox1
Os05g0158600	21126	6.94728	7.33542	6.60332	0.527366	-1.69563	-1.67268	-0.00413799	-0.282054	-2.40041	1.30072	-2.27259	-1.88818	0.187314	0.664774	0.663037	0.978673	2.59801	2.65457	0.758324	0.632197	0.693695	-2.66628	-2.63175	-2.67729	0.576001	0.162774	0.818472	-2.81128	-2.91153	-2.18949	-0.104327	-0.995229	-0.204462	-1.14977	0.00413752	-0.346326	Os05g0158600|AB059416|NA|AB059416					IPR005123 : 2OG-Fe(II) oxygenase	OsGA2ox1.	ATGAGTTAGTTGACGGATGTGTAATATTGCTAGCATTGTATATAAGCTATGGTTGTATGG	AB059416	OsGA2ox1, ga2ox-1, OsGA2ox-1, ga2ox, ga2ox 1, GA2ox1	GA2ox1
Os05g0163900	8554	3.28489	3.68233	2.74988	-0.436683	-0.259178	0.14375	-0.434479	-0.886488	-0.456222	-0.169851	-0.430053	0.00144672	-0.433433	-0.365149	-0.534522	-0.198674	-0.00144672	-0.0880661	1.41428	2.81176	0.364018	-0.814703	1.03363	-0.709054	0.3039	0.528832	-0.30453	-0.869157	0.367346	-0.195144	0.516885	0.749442	0.208646	2.81362	2.51501	4.06991	Os05g0163900|AK110619|NA|AK110619	GO:0045449|GO:0030528|GO:0005634	GO:0045449 : regulation of transcription	GO:0005634 : nucleus	GO:0030528 : transcription regulator activity	IPR011598 : Helix-loop-helix DNA-binding, IPR001092 : Basic helix-loop-helix dimerisation region bHLH	Basic helix-loop-helix dimerisation region bHLH domain containing protein.	TGTTATCATTTTTTACTCGTAGATTTACTCATGAGTAAAAATTTTATGGAGATGTGAATC	AK110619			bHLH
Os05g0176300	7105	4.63176	4.85999	3.56947	-0.214395	-0.0545874	-0.105882	-0.687091	-0.540238	-0.155265	0.49441	2.82398	1.99184	3.0486	1.89783	3.45418	-0.453765	-0.259006	-0.34492	0.0545874	0.93571	-1.01079	0.430335	1.09781	0.658702	-0.341044	-0.532758	-0.553273	-0.933349	0.630515	-0.449156	2.03324	1.77615	1.03509	-0.678121	-0.834022	-0.700662	Os05g0176300|CI553943|NA|CI553943						Conserved hypothetical protein.	GTTGCGTATATGTATATGCCAATGTGCAGGAGCATGATATTATGATGTGCAAGTGATGCT	CI553943
Os05g0212300	39748	5.12356	5.5092	5.15113	1.01835	1.73231	0.657289	1.45886	2.08636	0.988597	2.22179	2.50643	2.4854	0.00520277	0.635799	0.319967	-0.00520277	-1.90738	-1.5985	0.140942	0.222271	0.125892	-0.868626	-0.695595	-1.27678	-1.39754	-1.06242	-1.05295	-1.01035	-1.02452	-0.865969	-1.49523	-1.68378	-1.52661	-1.35906	-0.931445	-0.653731	Os05g0212300|AK063458|NA|AK063458	GO:0005975	GO:0005975 : carbohydrate metabolism			IPR012343 : Glycoside transferase, six-hairpin, subgroup, IPR001701 : Glycoside hydrolase, family 9, IPR008928 : Six-hairpin glycosidase	Similar to Endo-beta-1,4-glucanase precursor (EC 3.2.1.4).	GTTGTTCATCGTCCTCCTTTTGCCCTATCAAGTTTAATTAAGTAACTATTAATATGCGAC	AK063458
Os05g0223200	6491	5.19618	4.78295	4.76547	2.76742	2.28923	2.03744	2.73771	2.66592	3.02933	0.24478	-1.69838	-0.126797	-2.10658	-1.93087	-2.38068	0.929426	0.126797	-0.843575	-3.68936	-3.25879	-4.11803	-3.58667	-3.05055	-3.44595	1.13254	3.01912	1.83879	-2.64091	-3.51336	-4.39725	-1.92878	-2.29584	-2.61728	2.55865	4.2089	2.99054	Os05g0223200|AK106308|NA|AK106308						Similar to Glycine-rich RNA-binding protein GRP2A.	TACTAGGGTTTAAGAGATGGATGGGATGGTTAATTGTCAGGCTCTGTTGGTAACCTCCTG	AK106308
Os05g0324600	34984	5.1371	5.39253	4.16998	1.0684	1.82922	0.872721	-0.444302	0.490559	0.198998	-0.463703	1.2395	-0.198997	3.30918	2.89282	2.88578	2.4507	2.11261	1.41344	-1.08312	-1.13703	1.7279	-1.07553	0.602264	-0.988529	-0.467468	-0.567324	0.732792	-1.14597	-1.24652	-0.474255	-0.943676	-0.918546	-1.10775	-0.696632	-0.974957	-0.263361	Os05g0324600|AK107504|NA|AK107504					IPR006458 : Protein of unknown function DUF623, plant	Protein of unknown function DUF623, plant domain containing protein.	CTGTAAATGGATATATTGTGCCGTTAATTTTTGGTGTTAATGAATCAAGCTGGCATATGT	AK107504			OFP
Os05g0493600	26656	2.95077	2.96128	3.88606	2.20798	2.19224	0.712494	1.80495	0.997445	2.77623	0.0099926	-0.141104	0.273578	-0.153505	-0.0934458	-0.234591	0.945519	1.44048	0.179647	0.195329	-0.664002	-0.550575	-0.591213	-0.820615	-0.522198	0.0473576	-0.112015	-0.16588	-0.662599	-0.760986	0.129621	-0.467609	-0.455755	-0.00999165	-0.22119	0.672068	-0.214589	Os05g0493600|Os05g0493600|NA|Os05g0493600	GO:0008152	GO:0008152 : metabolism			IPR002213 : UDP-glucuronosyl/UDP-glucosyltransferase	UDP-glucuronosyl/UDP-glucosyltransferase family protein.	AAGGAGATGAGGAGGAGAGCTTCGCTGATGCGAGAGGCCTCTCGCGCCGCGGTTCAAGAG	Os05g0493600
Os05g0531200	17261	10.011	9.8821	9.25189	-0.157351	0.117675	0.430249	-0.175519	-0.0578375	-0.199072	0.101571	-0.138762	0.365511	-0.0639648	0.0182924	-0.160436	0.122467	0.287678	0.192984	0.654476	-0.642744	1.00303	0.382182	0.307772	-0.478154	0.0758276	-0.0182915	-0.096735	-0.621908	-0.304254	0.0649166	-0.438686	-0.371065	-0.59293	-0.151739	-0.450305	2.55533	Os05g0531200|AK063991|NA|AK063991					IPR006041 : Pollen Ole e 1 allergen and extensin	Pollen Ole e 1 allergen and extensin domain containing protein.	TAGCTCGTCGCTTAGGTTTGCAGTGGTTTTAGTTCGCTCGTCAGTGTAATGTCATGAGAA	AK063991
Os06g0136900	28835	5.38343	6.20993	5.79158	-2.11141	-1.89894	-1.50079	-0.295066	-1.72195	-2.14044	-0.609721	1.27206	-0.329881	-0.227857	-1.89126	0.227857	-1.0799	-1.62097	-1.71646	1.36602	1.79524	0.811442	1.09661	1.11739	0.965561	-1.87058	-1.96885	-1.66445	2.21041	1.53028	2.55959	1.39356	1.17128	1.75804	-2.08579	-1.09129	1.57892	Os06g0136900|AK107405|NA|AK107405					IPR005175 : Protein of unknown function DUF296	Protein of unknown function DUF296 domain containing protein.	TCTGTGGCAATCTGCTTAATTGCAAGCTCATCACTGCAATTAAGCAGCAGCTAAGGATGG	AK107405	DP1
Os06g0160200	43063	5.74722	6.02459	5.69216	0.464649	0.638454	1.33908	2.90436	3.32463	3.98118	0.0769272	1.60526	1.53407	-0.0887089	0.0249538	-0.161078	0.0413265	0.23979	0.135488	-0.56678	-0.636543	-0.514063	-0.424173	0.134786	-0.488705	-0.00104713	-0.0791445	-0.125385	-0.655138	-0.747196	0.00104809	-0.450613	-0.424013	-0.612736	-0.22609	-0.508387	-0.224056	Os06g0160200|AK073443|NA|AK073443	GO:0006629	GO:0006629 : lipid metabolism			IPR001087 : Lipolytic enzyme, G-D-S-L	Similar to Lanatoside 15'-O-acetylesterase precursor.	ATTGTATATCCTACTAATACACAGTACTACGGTACCGAGACTTGAATTGCAGATTTTGAG	AK073443
Os06g0222100	11289	7.65863	8.02082	7.90917	-0.170325	0.918882	-0.307131	2.22456	2.11054	-0.035675	0.336943	-0.126116	-0.503018	0.373449	0.035675	1.3774	-0.752168	-0.138061	0.048224	-0.0668564	-2.07471	-0.790759	3.45703	2.07109	2.61879	-1.41118	-0.299171	-1.54291	-2.08934	-2.01771	-1.28823	0.105059	0.424725	0.365394	-0.218542	-0.160328	0.0508142	Os06g0222100|CI248373|NA|CI248373	GO:0005992|GO:0008152|GO:0003824	GO:0005992 : trehalose biosynthesis, GO:0008152 : metabolism		GO:0003824 : catalytic activity	IPR003337 : Trehalose-phosphatase, IPR006379 : HAD-superfamily hydrolase subfamily IIB	HAD-superfamily hydrolase subfamily IIB protein.	CTTTACTCAAGAATGTGTATAAATCCCCTGTATGACTAGCAGGGCCTGTCACTCCTGTAA	CI248373	OsTPP8
Os06g0302000	10147	3.29671	3.54819	2.80395	1.53507	1.40181	1.0079	0.115988	0.0974827	-0.305364	-0.0227032	-0.235691	0.334806	-0.104504	-0.0346813	-0.202906	1.39165	0.628826	1.58436	-0.487591	0.00789452	0.180031	-0.625229	0.0148239	-0.0764666	-0.00789547	-0.0790071	-0.103092	-0.341778	-0.590792	0.0138178	-0.138348	-0.459086	-0.60739	0.0362606	-0.240371	0.137801	Os06g0302000|AK106070|NA|AK106070					IPR004873 : BURP	BURP domain containing protein.	CCACATGTGTGCTGCATATTTGTGCGTGTGCATGTTCATAATTAATATGGATATTGTGTC	AK106070
Os06g0304300	8292	3.29263	3.77795	2.70631	-1.31324	-1.14051	-0.72835	-0.889896	-1.02391	-1.33646	-1.05215	-0.63487	-0.833222	-1.26695	-1.19544	-0.574795	0.305881	-0.880031	-0.969393	0.195076	0.418653	0.681933	-0.195076	0.714888	0.773833	-0.30883	-1.15088	-1.0132	0.75993	0.464252	0.837032	0.373189	0.639831	0.550805	0.201601	0.492785	0.662169	Os06g0304300|AK109897|NA|AK109897						Conserved hypothetical protein.	AGTAAGGAAGCTAGAAGCGGCAAACTCTTCGTTGGGGGTGAATAAAAAGGTGAACCGATT	AK109897
Os06g0344900	2818	7.42507	7.04087	7.58154	3.35967	3.71858	2.27535	3.31604	3.23702	3.0124	1.71738	-0.410435	0.635529	-0.204087	-0.0812998	-0.267173	-0.19248	0.66703	-0.124034	-0.721212	-0.895996	-0.797512	0.579718	0.015934	-0.73148	-0.201718	-0.015934	0.140488	-0.930002	-1.0267	-0.216469	-0.730224	-0.611945	-0.89102	0.222548	0.482067	0.599192	Os06g0344900|AU029461|NA|AU029461	GO:0045449|GO:0003677	GO:0045449 : regulation of transcription		GO:0003677 : DNA binding	IPR003441 : No apical meristem (NAM) protein	Similar to NAM / CUC2-like protein.	ATCGTTGTGTCATCTAACTGCAGTAGCAGGATTTCCCCTGAGGTGACTGATCAGTGATTA	AU029461	OsNAM		NAC
Os06g0520600	9719	3.07783	2.94697	3.27517	0.656636	1.13707	0.917685	0.128248	0.580901	0.407963	0.296823	-0.128248	-0.620161	2.00531	2.23746	2.1307	-1.62955	-0.700012	-0.489042	-2.25277	-1.84932	-2.23294	1.76649	1.92312	1.78203	-0.929304	-1.71289	-1.73323	-1.22039	-0.914051	-1.61788	0.506623	0.514694	-0.271695	-1.17328	-2.17184	-0.983333	Os06g0520600|AK101510|NA|AK101510	GO:0003676|GO:0003723|GO:0008270			GO:0003676 : nucleic acid binding, GO:0003723 : RNA binding, GO:0008270 : zinc ion binding	IPR000571 : Zinc finger, CCCH-type, IPR003890 : Initiation factor eIF-4 gamma, middle	Similar to Zinc finger CCCH type domain containing protein ZFN-like 1.	TCCTATGTAATTGGTAGTATGTACAGTGTGGCCTATCGAGTTGTTTCGCTAGAGAATGCA	AK101510	OsC3H43		C3H
Os06g0530400	15374	6.12725	6.88502	5.68377	-0.00570202	0.217494	0.602802	-0.0022583	-0.46867	-0.0276823	0.256479	0.0877962	0.453798	-0.000819	0.0592403	-0.021162	0.327357	0.460117	0.376063	-0.346382	-0.394337	-0.264318	-0.368611	-0.566792	-0.251073	0.304122	0.155048	0.12484	-0.406413	-0.469044	0.23066	-0.166651	-0.213182	-0.395744	0.0299416	-0.280093	0.000818	Os06g0530400|AB028186|NA|AB028186	GO:0045449|GO:0003677	GO:0045449 : regulation of transcription		GO:0003677 : DNA binding	IPR003441 : No apical meristem (NAM) protein	OsNAC7 protein.	ACTGGTTAATTTGATCTTCCTTTTGGTATGGAGCTTAATGCTTCCAAGTGTATATACACT	AB028186	OsNAC7, ONAC076, NAC76		NAC
Os06g0562300	5881	3.77316	2.98579	3.5372	-0.0615273	0.305727	0.376284	1.61038	2.6764	2.2674	1.1524	-0.206152	0.486717	0.0328341	0.128873	-0.0544996	0.0347233	0.246481	0.117756	-0.563438	-0.634629	-0.557365	-0.593809	-0.844002	-0.476784	0.0278921	-0.0278931	-0.0416803	0.0582342	-0.775278	0.076848	-0.489049	-0.408249	-0.626121	-0.189365	-0.482397	-0.233977	Os06g0562300|CI125137|NA|CI125137	GO:0045449|GO:0003677|GO:0003700|GO:0043565|GO:0005634	GO:0045449 : regulation of transcription	GO:0005634 : nucleus	GO:0003677 : DNA binding, GO:0003700 : transcription factor activity, GO:0043565 : sequence-specific DNA binding	IPR001356 : Homeobox, IPR012287 : Homeodomain-related, IPR006563 : POX, IPR009057 : Homeodomain-like	POX domain containing protein.	ACCAAGACTGAATAGTTTCATGCAGATAGTTCCAGTCCAAAGGCAGGGATCTGCCTCATT	CI125137			HB
Os06g0565100	42186	4.5192	4.8354	4.51833	-0.774449	-2.1983	-2.52057	-0.440866	-1.13924	-0.470091	-1.81518	-1.33348	-2.77744	0.528466	0.541597	0.542604	0.36	0.966233	0.404921	-0.84977	-1.48997	-0.216162	0.218448	0.216161	0.262954	1.54025	1.32253	1.48394	-1.23289	-0.756322	-0.648457	0.666052	0.487186	0.23941	-0.504055	-0.397287	-0.398302	Os06g0565100|Os06g0565100|NA|Os06g0565100	GO:0006118|GO:0004497|GO:0005506|GO:0020037	GO:0006118 : electron transport		GO:0004497 : monooxygenase activity, GO:0005506 : iron ion binding, GO:0020037 : heme binding	IPR001128 : Cytochrome P450, IPR002401 : E-class P450, group I	Cytochrome P450 family protein.	GGATGGTGCTCAGCTTCAGGCGCGGCGTCAAGCTCACCGCCGTCGAGAGGCGCCACGCCG	Os06g0565100
Os06g0572000	14231	2.62757	3.03778	2.59565	1.14682	-0.0375004	0.3456	0.733878	0.849481	-0.289698	-0.0541935	-0.214784	0.267326	-0.163124	-0.0991554	-0.25936	0.0372381	0.647918	0.744881	-0.636499	-0.705898	0.963651	0.714603	-0.885715	-0.215991	1.09859	-0.120521	0.375607	-0.702502	-0.816113	-0.0372372	-0.399313	-0.487258	-0.106287	0.489502	0.979456	0.418631	Os06g0572000|AK070117|NA|AK070117						Hypothetical protein.	GCAAGGGTCGACCCACATCGTTAGGCCTGATCTACATTGTTGGTGTTGTTGTAATCTTTT	AK070117
Os06g0627500	36437	2.84123	2.81841	2.83151	-0.597767	-0.400921	-0.00324249	0.371781	0.0552931	1.24683	1.02688	-0.585758	0.00324249	1.41667	1.7911	1.71163	0.815856	0.304001	3.27969	-0.932085	-0.457716	-0.875422	0.288424	0.73081	-0.832642	1.04331	0.216311	-0.378132	-0.615731	-0.657589	-0.325136	-0.800786	-0.770021	-0.961348	-0.546983	-0.280466	-0.562857	Os06g0627500|AK101725|NA|AK101725					IPR001611 : Leucine-rich repeat, IPR007090 : Leucine-rich repeat, plant specific	Leucine-rich repeat, plant specific containing protein.	TTGAGTTAAAAAAATGTAAAGTAGTTATGGTATTGGTTGTGCTACTAACAAGAAACAAGT	AK101725
Os06g0633300	8063	4.62211	5.10635	4.39899	-0.325336	-0.130688	0.253611	-0.273421	-0.075285	-0.228907	-0.038003	0.0503578	0.0380039	-0.382962	-0.332556	-0.212982	-0.0435371	1.11053	0.150005	-0.414886	-0.722248	0.894874	-0.144342	-0.304331	-0.31563	1.54973	-0.17526	1.55196	-0.159959	0.100023	0.398197	1.81319	0.861531	0.739502	1.26412	1.39396	-0.167996	Os06g0633300|AB020505|NA|AB020505						Phytosulfokines 1 precursor [Contains: Phytosulfokine-alpha (PSK- alpha) (Phytosulfokine-a); Phytosulfokine-beta (PSK-beta) (Phytosulfokine-b)].	AGACGTGACAATAGTCCAGTAGCATGCAGTACCCTCTCAGAATCCCTGTAATTTAGCAAA	AB020505	OsPSK, PSK-alpha, PSK-beta
Os06g0633300	18041	4.71029	5.16811	4.4478	-0.16347	0.0500574	0.459231	-0.162658	-0.630982	-0.203664	0.061163	-0.103625	0.388295	-0.0344963	0.0278673	0.0148773	4.74623	0.717202	0.229948	-0.516865	-0.616623	-0.521503	-0.544495	-0.651895	-0.458726	0.0891943	-0.0148764	0.815214	0.507732	-0.718735	0.0669918	0.242673	-0.155686	-0.582044	3.33764	-0.447477	-0.17069	Os06g0633300|AK063309|NA|AK063309						Phytosulfokines 1 precursor [Contains: Phytosulfokine-alpha (PSK- alpha) (Phytosulfokine-a); Phytosulfokine-beta (PSK-beta) (Phytosulfokine-b)].	ATGAATTTTCTGGTTTTGCCAGACGTGACAATAGTCCAGTAGCATGCAGTACCCTCTCAG	AK063309	OsPSK, PSK-alpha, PSK-beta
Os06g0657500	36789	8.20985	8.49821	8.06555	0.754899	0.00871086	0.399228	0.815536	1.71576	-0.207598	0.0974274	-0.169842	0.709572	0.0220184	0.075079	-0.0379505	0.119276	0.597831	0.1853	-0.523678	-0.571737	0.970884	-0.526983	-0.754696	-0.422411	0.0586109	-0.0144444	-0.00871181	-0.597607	-0.0754662	0.066865	-0.379213	-0.373417	-0.56356	-0.144711	-0.307207	-0.0297756	Os06g0657500|AK101959|NA|AK101959	GO:0003700|GO:0005634		GO:0005634 : nucleus	GO:0003700 : transcription factor activity	IPR001471 : Pathogenesis-related transcriptional factor and ERF	Similar to ANT (Ovule development protein aintegumenta).	TTCTTTTGCTTCCCTGACATAGTCCTGTAGCAGAGAAACTCATGTATCACCAGTGTTTCT	AK101959	PLT2		AP2-EREBP
Os06g0660200	12204	4.21565	4.0944	4.14995	-0.0182476	0.186115	0.591452	-0.016304	-0.47288	-0.0441475	0.226742	0.0247984	0.471121	0.0307493	0.0966091	-0.0656204	0.269444	0.43144	0.353009	-0.376388	-0.429286	-0.345341	-0.377774	-0.629757	-0.289251	0.229651	0.145874	0.102623	-0.435228	-0.554274	0.226754	-0.255894	-0.229224	-0.426002	0.00946617	-0.298372	-0.00946522	Os06g0660200|AK101191|NA|AK101191	GO:0016021		GO:0016021 : integral to membrane		IPR004776 : Auxin Efflux Carrier	Similar to Auxin efflux carrier protein.	TTAGGGCCTTGAGTATGAAGAGTTCAGCCGTTAATTTGACAAGTTGGGTTGGCGGTACTA	AK101191	OsPIN2
Os06g0676400	18429	3.11133	3.49966	3.87021	0.71839	0.57023	0.832982	0.515658	-0.100448	0.705912	-1.50112	0.359256	-0.447785	0.300109	-0.287919	0.236017	1.14928	0.609556	1.13073	-1.53853	-1.08414	-1.49051	-1.22792	-2.59852	-1.63597	-0.185577	0.100448	-0.250724	-0.305403	-0.474588	-0.742831	-0.308288	-0.91391	-0.444658	0.840549	0.801877	1.06525	Os06g0676400|AK119775|NA|AK119775						Hypothetical protein.	AGGGCAAATGTATGAACTCGGGAAGGAGACATGTATGACTATGTTGGAAGGCTTGCACTT	AK119775
Os06g0703300	40389	3.27943	3.62685	2.86019	-0.623124	-0.434564	-0.0468073	-0.621354	-1.09863	-0.645014	0.923348	3.59102	2.54877	1.7072	1.69156	1.5948	-0.402165	-0.123617	-0.256234	-0.412045	-1.05825	0.222625	-0.0996494	0.512761	-0.89325	-0.402722	-0.469967	-0.524647	-0.397492	0.0468073	0.187209	0.245096	-0.35358	0.422629	1.55819	0.51775	0.106831	Os06g0703300|AK106736|NA|AK106736					IPR007658 : Protein of unknown function DUF594	Protein of unknown function DUF594 family protein.	ACTATAAGAGTAGATTTATCTCTAAAACTTTATCTTATCTTTTAAGATTCTATCTTTAAA	AK106736
Os06g0712600	44977	5.54196	5.56043	5.24709	-0.525751	-0.0163927	-1.26544	0.0127902	0.0262966	-1.06344	-1.31995	-0.150364	-0.0758452	0.460844	-0.102791	0.431745	1.38531	1.16012	1.43687	0.165629	-0.234723	-0.441434	0.585312	0.406002	-0.352374	0.993023	1.13336	0.878629	-0.720058	-1.44241	-0.0127907	-0.780414	-0.722226	-0.482024	-0.111402	0.183613	0.383288	Os06g0712600|Os06g0712600|NA|Os06g0712600					IPR007818 : Protein of unknown function DUF702, IPR006510 : Zinc finger, LRP1-type, IPR006511 : LRP1, C-terminal	Protein of unknown function DUF702 family protein.	CTCATGGACCCCTACCCGACGCCCATCGGCGCCTTCGCTGCAGGCACCCAGTTCTTCCCT	Os06g0712600			SRS
Os06g0712800	3282	3.12707	2.35887	2.85265	-0.453581	-0.72053	-0.278147	-0.73155	-0.709465	-0.269013	-0.547039	1.47648	0.735621	-0.129992	0.160601	0.452045	-0.651656	-0.480116	0.744703	0.129992	-0.724749	-1.04654	0.594176	1.46686	0.44902	-0.238234	-0.780281	0.36867	0.21752	-0.322458	0.546959	0.859543	1.09577	0.971201	-0.916132	-0.181744	-0.4598	Os06g0712800|AK121236|NA|AK121236					IPR004159 : Protein of unknown function DUF248, methyltransferase putative	Similar to Ankyrin-like protein.	TGTACCTTCTGAGCACTAACACAAAAGTACAGAACTGAGATGTCTGATGGCTTGGGCTCT	AK121236
Os07g0102200	23951	3.97177	4.23349	4.17004	-1.14249	-0.0353947	-0.28858	2.11659	1.97368	2.06538	1.01368	0.746717	0.995101	-0.797147	-0.589895	-0.541813	0.0353942	-0.175835	-0.316756	1.70863	1.42968	1.88681	0.952053	1.02943	0.622179	-1.39263	-1.10146	-2.08219	-0.302139	-0.164605	0.0978808	0.122096	-0.329846	-0.84	-1.74315	-1.33322	-1.91716	Os07g0102200|AK121572|NA|AK121572						Conserved hypothetical protein.	AGACAACATCATGTAAGTATATGCACATTCATATGCTGGTGTATGTATGTACTTAGTAGT	AK121572
Os07g0108900	29036	3.07248	3.24743	3.14558	-0.278657	-0.0381727	0.370628	-0.291964	-0.737706	-0.289118	-0.0145817	1.05278	0.689483	-0.177638	1.26663	1.14581	0.076334	0.21504	1.04202	2.09091	1.15784	2.89892	-0.580378	0.417488	0.689507	0.0145817	-0.133455	-0.177734	-0.690388	-0.788664	0.171647	-0.492494	-0.478317	-0.662275	-0.245927	-0.532567	-0.242719	Os07g0108900|AF058698|NA|AF058698	GO:0003700|GO:0043565|GO:0005634		GO:0005634 : nucleus	GO:0003700 : transcription factor activity, GO:0043565 : sequence-specific DNA binding	IPR002100 : Transcription factor, MADS-box, IPR002487 : Transcription factor, K-box	MADS15 protein.	AATCATCAGCACGTACCTAGTGCTTCCTACTGATATATATGCATGCAATTGTGTGCATAT	AF058698	OsMADS15, FDRMADS3, RMADS215, MADS15///"OsMADS15, FDRMADS3, RMADS215, RAP1A"		MADS
Os07g0129700	23906	10.9457	10.9363	10.7557	0.811203	-0.253878	0.154482	4.59898	4.06464	3.49874	-0.248429	-0.405258	0.000138	-0.418802	-0.361279	-0.515385	-0.174418	-0.000139	-0.0705462	1.09172	-0.936276	1.761	1.39133	1.93785	1.50352	-0.222404	-0.345224	-0.401945	0.965271	-0.196856	1.31787	0.308094	-0.688381	-0.893343	-0.458061	-0.76317	1.98086	Os07g0129700|AF050181|NA|AF050181	GO:0045449|GO:0003677|GO:0003700|GO:0043565|GO:0005634	GO:0045449 : regulation of transcription	GO:0005634 : nucleus	GO:0003677 : DNA binding, GO:0003700 : transcription factor activity, GO:0043565 : sequence-specific DNA binding	IPR001356 : Homeobox, IPR012287 : Homeodomain-related, IPR005539 : ELK, IPR005540 : KNOX1, IPR005541 : KNOX2, IPR009057 : Homeodomain-like	OSH15 protein (Homeobox gene).	ATGCATGGACATTGTTATGGAATTTTTGGTTTATTTACCTTTCACCGTGGATTGACAAGG	AF050181	OSH15, OsH15, OSKN3, Oskn3, HOS3///"Oskn3, OSH15, OsH15, HOS3 "		HB
Os07g0129700	28887	9.93878	9.93057	9.783	0.833445	-1.28867	0.0402298	3.60664	2.96753	2.53173	-2.34786	-2.53995	1.84598	-0.895842	-1.0798	-2.5233	-2.26402	-2.14146	-2.23557	1.02874	-0.815257	1.11995	0.591697	1.38636	0.0797272	-2.33698	-2.48691	-2.50352	-0.0402293	1.17172	1.03582	-0.802701	2.64049	-0.526378	-2.5993	-2.88471	4.42172	Os07g0129700|AK111877|NA|AK111877	GO:0045449|GO:0003677|GO:0003700|GO:0043565|GO:0005634	GO:0045449 : regulation of transcription	GO:0005634 : nucleus	GO:0003677 : DNA binding, GO:0003700 : transcription factor activity, GO:0043565 : sequence-specific DNA binding	IPR001356 : Homeobox, IPR012287 : Homeodomain-related, IPR005539 : ELK, IPR005540 : KNOX1, IPR005541 : KNOX2, IPR009057 : Homeodomain-like	OSH15 protein (Homeobox gene).	TTCGATGGCTTGTAAAAGTTTAGGTGTATCGGAATTTCGATCAACTTGCTCGTACGCTGG	AK111877	OSH15, OsH15, OSKN3, Oskn3, HOS3///"Oskn3, OSH15, OsH15, HOS3 "		HB
Os07g0129700	11733	9.88843	9.86146	9.80745	1.04385	-0.575789	-0.556817	3.30778	2.79502	2.24015	-0.841391	-1.10975	-0.561498	-1.00503	-0.899923	-1.07782	-0.83664	-0.694525	-0.421622	1.53989	0.305797	1.97932	1.57645	1.84031	1.2876	-0.876253	-0.597208	-1.06281	1.06484	1.12668	1.99781	0.174281	-0.174281	0.519333	-1.13059	-1.4084	-0.339135	Os07g0129700|AB016071|NA|AB016071	GO:0045449|GO:0003677|GO:0003700|GO:0043565|GO:0005634	GO:0045449 : regulation of transcription	GO:0005634 : nucleus	GO:0003677 : DNA binding, GO:0003700 : transcription factor activity, GO:0043565 : sequence-specific DNA binding	IPR001356 : Homeobox, IPR012287 : Homeodomain-related, IPR005539 : ELK, IPR005540 : KNOX1, IPR005541 : KNOX2, IPR009057 : Homeodomain-like	OSH15 protein (Homeobox gene).	GTCTATATGTTGTATGGTTGTGCGTTTCAGATTGGTGTTCAAAGTTGCCTATCTGAAACA	AB016071	OSH15, OsH15, OSKN3, Oskn3, HOS3///"Oskn3, OSH15, OsH15, HOS3 "		HB
Os07g0152700	36618	4.66229	5.34521	4.42185	-2.84723	-2.64857	-2.25823	0.0304599	-0.263155	0.40029	-2.52798	-2.8301	-2.1982	-0.846037	0.0209856	-2.70337	-0.0156908	0.0156908	-0.783071	0.195166	1.22139	0.448129	-0.138721	-0.190603	-1.43154	2.26856	1.22356	1.97013	-0.676806	-1.20616	0.389638	0.395716	-0.127172	-0.408667	2.08704	1.47453	1.66299	Os07g0152700|Os07g0152700|NA|Os07g0152700					IPR012335 : Thioredoxin fold, IPR004046 : Glutathione S-transferase, C-terminal, IPR004045 : Glutathione S-transferase, N-terminal, IPR010987 : Glutathione S-transferase, C-terminal-like, IPR012336 : Thioredoxin-like fold	Glutathione S-transferase, N-terminal domain containing protein.	TGAGGCAAGTCCTTCCCGACGAAGGAGAGATGTATGAGTTGCACAAGAAATGGTACGGCA	Os07g0152700	OsGSTU45
Os07g0192800	36251	4.63192	4.76471	4.75884	2.88466	2.97305	2.75836	-0.171914	-0.635902	-0.203367	0.600392	-0.137928	0.318569	-0.124049	0.171242	-0.112428	0.674914	0.341731	0.648071	0.739534	0.455057	-0.450907	-0.506462	-0.201585	6.29463	0.107633	0.0134296	-0.0134287	-0.568783	-0.248169	0.113557	-0.362642	-0.336664	-0.525292	-0.121384	-0.39892	-0.130991	Os07g0192800|CI259140|NA|CI259140	GO:0000166|GO:0005524|GO:0017111			GO:0000166 : nucleotide binding, GO:0005524 : ATP binding, GO:0017111 : nucleoside-triphosphatase activity	IPR003959 : AAA ATPase, central region, IPR003593 : AAA ATPase	AAA ATPase domain containing protein.	TTGCTACCAACTTAGGAGATCGACTCTAGTTGTTAATCTTGTTATGATAACAATGCATCA	CI259140
Os07g0215500	19129	4.58427	4.09572	5.88226	-0.190938	-0.0202951	0.40494	-0.225793	-0.670452	-0.220535	0.080204	0.97399	0.295231	1.36807	0.200324	1.54375	0.0992012	0.250118	1.22461	-0.583587	-0.680617	-0.594704	3.54867	4.30692	4.28217	0.0505209	-0.0602055	-0.14625	-0.662985	-0.741079	0.0202951	-0.465417	-0.409787	-0.631796	-0.191155	-0.489257	-0.218262	Os07g0215500|D11430|NA|D11430	GO:0004867			GO:0004867 : serine-type endopeptidase inhibitor activity	IPR006106 : Cereal seed allergen, trypsin/alpha-amylase inhibitor, IPR002411 : Seed allergens, alpha-amylase inhibitors, rice, IPR003612 : Plant lipid transfer/seed storage/trypsin-alpha amylase inhibitor, IPR006105 : Cereal trypsin/alpha-amylase inhibitor	Allergenic protein.	AATTAGTGTTTTCCTTTTGTTTGGAAGCATATGTGTGGTGAATAAATGATGAACTCCGAT	D11430
Os07g0215500	33272	4.54406	3.90957	5.75768	-0.662157	-0.451172	-0.0489187	-0.00463104	0.64945	0.0137711	-0.396646	-0.606625	-0.195442	1.95529	0.833162	1.45045	0.0853033	-0.15792	1.82673	0.00463009	0.0287495	1.00283	3.34026	4.20652	4.14747	-0.379901	0.545712	-0.530826	-1.0723	-0.890216	-0.400672	-0.865969	-0.241541	-1.03264	-0.622874	0.481805	-0.572061	Os07g0215500|D42142|NA|D42142	GO:0004867			GO:0004867 : serine-type endopeptidase inhibitor activity	IPR006106 : Cereal seed allergen, trypsin/alpha-amylase inhibitor, IPR002411 : Seed allergens, alpha-amylase inhibitors, rice, IPR003612 : Plant lipid transfer/seed storage/trypsin-alpha amylase inhibitor, IPR006105 : Cereal trypsin/alpha-amylase inhibitor	Allergenic protein.	GTGTTTTCCTTTTGTTTGGAAGCATATGTGTGGTGAATAAATGATGAACTCCGATGTTCC	D42142
Os07g0215500	14543	4.84117	4.12659	6.17111	0.476425	-0.0304747	0.379784	-0.193926	-0.676219	-0.252098	0.0531883	-0.188921	0.375367	0.97648	0.516466	1.26805	0.0716915	0.252484	1.24014	-0.580461	-0.671844	-0.593183	3.70799	4.6116	4.6185	0.0304737	-0.0428305	-0.109941	-0.6509	-0.763671	0.0461159	-0.482398	-0.401726	-0.624567	-0.182898	-0.480823	-0.22706	Os07g0215500|AF042200|NA|AF042200	GO:0004867			GO:0004867 : serine-type endopeptidase inhibitor activity	IPR006106 : Cereal seed allergen, trypsin/alpha-amylase inhibitor, IPR002411 : Seed allergens, alpha-amylase inhibitors, rice, IPR003612 : Plant lipid transfer/seed storage/trypsin-alpha amylase inhibitor, IPR006105 : Cereal trypsin/alpha-amylase inhibitor	Allergenic protein.	TTCCTTTTGTTTGGAAGCATATGTGTGGTGAATAAATGATGAACTCCGATGTTCCTCTCT	AF042200
Os07g0240200	14864	3.4546	3.89191	3.46436	-0.229841	-0.00881767	0.375518	-0.225945	-0.693099	-0.254028	2.5544	3.49568	2.61243	1.49211	-0.170727	0.665225	0.0988817	0.235157	0.150577	-0.571144	-0.617605	0.430151	-0.594196	0.0465574	-0.473631	0.0804405	0.0381832	-0.096714	-0.630381	0.198481	0.00881863	-0.390156	-0.436705	-0.619734	-0.193602	-0.109889	-0.224409	Os07g0240200|AK068978|NA|AK068978	GO:0005975	GO:0005975 : carbohydrate metabolism			IPR000490 : Glycoside hydrolase, family 17	Similar to Beta-1,3 glucanase precursor (EC 3.2.1.39).	TCTAACTTCTCCTCAACTCATGGTGTAACAATAGTGCAAATACTAACATTGGTTTTTGCC	AK068978
Os07g0258400	28270	2.94944	4.19888	2.93903	0.947114	0.789978	0.0779924	1.37822	1.5535	1.81681	-0.145722	-0.758885	0.0842352	-2.05346	-0.616562	-1.78838	2.72246	1.52797	0.932277	-1.64543	-0.932477	-1.39679	-0.0832434	0.277965	0.35828	-1.18772	-0.552828	-1.04709	-0.811085	0.360978	-0.282456	-0.0779924	0.213427	0.620837	-0.491302	-0.23447	-0.806565	Os07g0258400|AK121534|NA|AK121534	GO:0006810|GO:0005215|GO:0016020	GO:0006810 : transport	GO:0016020 : membrane	GO:0005215 : transporter activity	IPR001046 : Natural resistance-associated macrophage protein	OsNramp1 (Integral membrane protein).	CTAATTGTATGGTTAGATATTTAGTCATAAATCCAAGAGTGAGTTTTCTTGGATGCGAGG	AK121534	OsNramp1, OsNRAMP1
Os07g0258400	4411	2.98575	4.29001	3.00983	0.95606	0.8766	0.0443625	1.52604	1.70575	1.93332	-0.11979	-0.666148	0.226764	-1.89219	-1.26832	-1.85454	2.78318	1.45798	0.956564	-1.60851	-0.900053	-1.57675	-0.0443625	0.37393	0.417906	-1.09069	-0.407703	-1.1183	-0.578221	0.338515	-0.123168	-0.159373	0.360324	0.608223	-0.480606	-0.181074	-0.675241	Os07g0258400|S81897|NA|s81897	GO:0006810|GO:0005215|GO:0016020	GO:0006810 : transport	GO:0016020 : membrane	GO:0005215 : transporter activity	IPR001046 : Natural resistance-associated macrophage protein	OsNramp1 (Integral membrane protein).	ATTGTATGGTTAGATATTTAGTCATAAATCCAAGAAGTGAGTTTTCTTGGATGCGAGGAC	S81897	OsNramp1, OsNRAMP1
Os07g0258400	1568	2.83648	4.20811	2.87294	1.05951	0.832008	0.241436	1.33105	1.58265	1.94863	-0.0818572	-0.68532	0.0771017	-2.23176	-1.14351	-1.84417	3.00591	1.50794	1.03366	-1.76978	-1.10776	-1.49939	-0.0771017	0.283059	0.119992	-0.954687	-0.644402	-1.32064	-0.9127	0.291788	-0.862009	-0.261009	0.192042	0.304095	-0.691083	-0.386086	-0.844651	Os07g0258400|AK103557|NA|AK103557	GO:0006810|GO:0005215|GO:0016020	GO:0006810 : transport	GO:0016020 : membrane	GO:0005215 : transporter activity	IPR001046 : Natural resistance-associated macrophage protein	OsNramp1 (Integral membrane protein).	TTTTGGCCCATGGGAGTAGATTGTTGCTTTTTTTCTTAGTGATTAGTTATTGGCAGATTG	AK103557	OsNramp1, OsNRAMP1
Os07g0525100	37485	3.67518	3.15546	5.34736	-0.976226	-1.0566	-1.34101	3.27151	1.34767	-0.56271	2.86441	1.53947	1.49092	-1.78115	-0.163722	-1.18722	0.0214806	-0.000978	0.378281	1.3481	1.99231	0.790907	0.000978	0.225251	0.792697	-0.725585	0.78729	-0.779062	-0.440125	-2.03286	-0.994884	-1.99271	-2.20968	1.81734	-1.98425	-0.285503	-0.0429263	Os07g0525100|CI474195|NA|CI474195						Conserved hypothetical protein.	TCTGGCACCATGTTTCCTTTCCAGTAGTACTACTGCTCCTCCTACTGTTGTTGTTTCTGA	CI474195
Os07g0576500	35789	3.72373	3.42467	3.99228	-0.105916	-0.500045	-1.18655	2.13009	1.6833	1.95208	0.112382	-1.77497	0.633163	1.3614	0.593058	-1.13342	-0.315272	-0.846938	0.105915	2.24678	1.39231	1.79608	2.81382	0.998787	1.73599	-1.53755	0.111602	-1.6592	-1.89673	-1.2535	-1.5068	-2.03274	-0.873542	-0.831619	-1.7368	-2.0439	-1.77671	Os07g0576500|AK106839|NA|AK106839					IPR004993 : GH3 auxin-responsive promoter	Similar to Indole-3-acetic acid-amido synthetase GH3.4 (EC 6.3.2.-) (Auxin- responsive GH3-like protein 4) (AtGH3-4) (CF4-like protein).	CAATGCATCCTGTTTGGCATCTTTATTTTAGGAAAGGAAAACGTACACCGAAGGTCCCTC	AK106839
Os07g0594400	9802	4.03705	4.96062	3.90394	-0.0500078	0.11835	0.52965	-0.0322304	-0.525266	-0.112712	0.175056	-0.046051	0.565685	0.123135	0.19504	0.0231648	0.205612	0.396656	0.287761	-0.415472	-0.480061	-0.399009	-0.430015	-0.681132	-0.335031	0.184981	0.124537	0.104157	-0.486284	-0.610884	0.220246	-0.314899	0.908775	-0.305171	-0.0231657	-0.334229	-0.0689468	Os07g0594400|CI448345|NA|CI448345						Conserved hypothetical protein.	TACCTTGCGTTCGTGCATCTATGCACCGGTGTATCCTTTTCAATCGTTGAACTACTGGAT	CI448345
Os07g0646800	40468	2.99985	2.66858	4.71624	0.0074873	0.202352	0.599209	-0.00936222	-0.480705	-0.0131168	0.31878	0.0214596	0.287654	-0.17341	-0.0653572	-0.252727	0.258398	0.49178	0.372218	-0.34094	-0.430096	-0.37485	-0.388839	-0.601469	-0.270891	0.243972	0.143647	0.0794458	-0.412429	2.98903	0.247841	-0.268233	-0.164518	-0.382297	0.0305653	-0.270318	-0.0074873	Os07g0646800|AK071716|NA|AK071716	GO:0016051	GO:0016051 : carbohydrate biosynthesis			IPR002495 : Glycosyl transferase, family 8	Similar to Avr9/Cf-9 rapidly elicited protein 231.	TGACGATGATGTACATAGGTGTTTTGATTGGAGTACGATGTGTAAAAAATTAGGGTGGTG	AK071716
Os07g0649300	561	4.23188	4.55921	3.9878	0.416165	0.0466175	0.533819	0.827512	0.862556	0.797141	0.26817	-0.0494471	0.287844	-0.121777	-0.0106735	-0.237212	0.138372	0.244997	0.258512	-0.549377	-0.611382	-0.414973	-0.57695	-0.694733	0.0106745	0.185293	-0.0995121	0.39176	0.283224	-0.455949	-0.0496435	-0.368866	-0.454267	-0.611378	-0.217751	-0.489601	-0.185251	Os07g0649300|Os07g0649300|NA|Os07g0649300	GO:0005488			GO:0005488 : binding	IPR011989 : Armadillo-like helical	Armadillo-like helical domain containing protein.	AAATTCGTAAAGAGGCTTGTCGATGTGCTTAATGCACATATGAGACCCAGTGCCCATTGT	Os07g0649300
Os07g0655800	21008	8.1605	8.70853	7.44315	-2.02643	-1.82301	-1.14935	-1.01113	-0.498377	-2.05879	-1.78845	-0.0111561	-1.52364	0.292297	0.479405	-0.610309	0.558083	-1.04518	0.0983801	-0.673108	0.501713	0.0191054	-0.779257	1.86188	-1.60279	0.0111561	-0.731186	-0.669514	2.72264	1.26998	-0.293258	1.58674	2.89659	0.226049	-0.613627	0.246147	0.941488	Os07g0655800|AY644643|NA|AY644643						Conserved hypothetical protein.	GGGTTGGAGAACTAACCATTGCATTGCAAACTGGAGCTTCTGTACCACGTGCCATATATA	AY644643
Os07g0663500	11270	3.2999	2.59552	3.24534	-0.404959	-1.17925	-1.5362	-0.38903	-0.176321	-1.5755	1.55758	1.63948	1.00022	0.0632243	-1.48002	-0.92307	-1.51159	-0.713395	-0.899657	0.815759	-0.0368037	0.258949	0.0199666	-0.185168	0.722714	0.135742	-0.206886	-0.0199666	-0.307412	2.75927	-0.728609	-1.2377	0.219875	0.76605	1.1989	0.917441	1.27642	Os07g0663500|Os07g0663500|NA|Os07g0663500	GO:0008152|GO:0016491	GO:0008152 : metabolism		GO:0016491 : oxidoreductase activity	IPR002198 : Short-chain dehydrogenase/reductase SDR, IPR002347 : Glucose/ribitol dehydrogenase	Glucose/ribitol dehydrogenase family protein.	GCCGACGAGCACCGCCGCGTCGTGGAGCGGGAGATCAACGAGATGGAGGGCGCGACGCTG	Os07g0663500
Os07g0669500	2546	4.67179	5.14002	4.83575	-0.000364	0.260148	0.709043	-0.0538673	-0.406119	0.0310411	0.390787	0.313982	0.256266	-0.0129757	0.0201511	0.000365	0.525752	0.424252	0.529487	-0.393179	-0.421974	-0.043829	-0.447047	-0.376835	-0.279242	0.686254	0.0460262	0.0282011	-0.473845	-0.298701	0.116865	-0.000386	-0.248717	-0.43526	-0.0205784	-0.32259	-0.0253048	Os07g0669500|AK105365|NA|AK105365	GO:0003700|GO:0005634		GO:0005634 : nucleus	GO:0003700 : transcription factor activity	IPR001471 : Pathogenesis-related transcriptional factor and ERF	Similar to Branched silkless1.	TATTGCATGGCACAGCTTGTTAATTTCTTCTAGCATCTTAATCAATTAATCCATGACCTG	AK105365	fzp*, fzp, OsBD1, BD1		AP2-EREBP
Os07g0677300	19803	5.90006	5.40976	3.15086	-0.251029	-0.0150957	0.400315	-0.277946	-0.714344	-0.245335	0.040904	-0.0331383	0.244728	-0.190441	-0.123906	-0.0936289	0.231588	0.213404	0.147678	-0.598147	-0.633176	1.04557	0.376937	1.61875	2.06285	0.209949	-0.0987282	-0.0823698	-0.501027	0.501355	-0.0258207	1.13925	0.353958	-0.642524	-0.221883	0.0150957	-0.222327	Os07g0677300|D16442|NA|D16442	GO:0006979|GO:0004601	GO:0006979 : response to oxidative stress		GO:0004601 : peroxidase activity	IPR002016 : Haem peroxidase, plant/fungal/bacterial, IPR000823 : Plant peroxidase, IPR010255 : Haem peroxidase	Peroxidase.	TCCTAGCAGCTACAGATTTCAACTGTCGTGTTAACCAAGTGAAGTGCTAGTTTCGAATGT	D16442
Os07g0677300	37551	5.7805	5.4699	3.1772	0.395395	-0.0702724	0.322284	-0.249593	1.39385	-0.288622	0.0228062	-0.256688	0.387665	-0.0549078	0.00195503	-0.122789	0.0321455	0.238341	0.108959	-0.595757	-0.644476	0.0625935	0.143629	1.63643	1.66362	-0.0237045	-0.0854473	-0.0823164	2.07143	0.708179	-0.00195503	-0.46241	-0.443869	-0.583224	-0.218123	-0.497444	-0.236835	Os07g0677300|AK073616|NA|AK073616	GO:0006979|GO:0004601	GO:0006979 : response to oxidative stress		GO:0004601 : peroxidase activity	IPR002016 : Haem peroxidase, plant/fungal/bacterial, IPR000823 : Plant peroxidase, IPR010255 : Haem peroxidase	Peroxidase.	TTCGTCGTAATCCTAGCAGCTACAGATTTCAACTGTCGTGTTAACCAAGTGAAGTGCTAG	AK073616
Os07g0686100	29291	3.8673	3.94907	3.5002	0.990095	0.684875	0.693979	1.96983	1.70165	2.33905	-0.729201	-0.70499	-0.331919	-1.48376	-1.17024	-1.37732	0.524996	1.8086	1.381	-0.462958	-1.20936	0.203652	0.603851	0.686714	1.17926	-1.63334	-0.906594	-1.05811	-0.485005	0.736996	-0.633064	-0.0161943	-0.0694771	0.0161943	-1.87862	-2.42608	-2.87795	Os07g0686100|AK110915|NA|AK110915	GO:0003677|GO:0043565|GO:0046983|GO:0005634		GO:0005634 : nucleus	GO:0003677 : DNA binding, GO:0043565 : sequence-specific DNA binding, GO:0046983 : protein dimerization activity	IPR011700 : Basic leucine zipper, IPR004827 : Basic-leucine zipper (bZIP) transcription factor, IPR008917 : Eukaryotic transcription factor, DNA-binding	Similar to Abscisic acid responsive elements-binding factor.	GTTTGTACTTGGGGATGCTGGCTGTTGTGAACAAGAGCTGAAACGACGAACTCTTTTCTT	AK110915		OsbZIP62	bZIP
Os08g0159700	15263	7.81473	8.18584	7.91994	0.0216522	-0.0216522	-0.568832	1.10897	0.597364	-0.0725737	-0.585257	-0.456134	-0.970283	-0.887901	-0.903064	-1.37966	-1.14559	-1.01334	0.278851	1.16868	1.2333	1.78307	0.135674	1.47248	1.44933	-1.20319	-1.31717	-1.37327	1.20618	1.71706	1.46187	-0.471967	0.410698	0.848908	-1.05482	-1.10435	-0.296266	Os08g0159700|AK109080|NA|AK109080					IPR005175 : Protein of unknown function DUF296	Protein of unknown function DUF296 domain containing protein.	TGTTAATTGTTTCAGTCAGGTGTCTTTGCTGCTTGGAATGTGTTGTGAGGACATGCACTC	AK109080
Os08g0167600	29107	2.80272	2.39855	3.07833	1.72983	-0.00805759	0.503927	-0.265478	-0.70987	-0.26159	0.00805664	-0.147509	0.231595	-0.147641	-0.133619	-0.266848	0.0958843	0.250457	0.179162	-0.587936	-0.669664	-0.545845	0.162771	-0.69963	1.11	1.48827	-0.0988855	-0.147496	1.52876	-0.753141	-0.0130644	-0.456316	0.0876465	-0.630637	5.04438	1.55854	1.3824	Os08g0167600|Os08g0167600|NA|Os08g0167600						Hypothetical protein.	AAGATGAGCAATCCCCATGACATGGATCCAAGGTTCAGTGAGGACTACTCCGGGCCCGGT	Os08g0167600
Os08g0361300	39108	5.75899	5.74611	5.83286	2.10274	1.4456	1.65398	3.21064	2.54067	3.41658	-0.42049	-1.00468	-0.706567	-1.17398	-1.07871	-1.25122	-0.769695	0.0399685	-0.646854	-0.936114	-0.679737	-0.734502	2.71354	2.83227	2.61332	-0.777296	-0.854515	-0.9062	-0.120728	0.80902	0.281441	2.82551	3.33869	2.81436	-0.972681	-1.27367	-0.0399675	Os08g0361300|AK105584|NA|AK105584						Conserved hypothetical protein.	GAATGCAAACCTTGCAAACAGAAATCACGGGATCTGATCCGTGCTAATCCAGGGAGTAAT	AK105584
Os08g0391300	9942	2.02731	2.64259	2.39692	-0.951836	-1.41649	-1.16961	0.38461	0.613596	0.796106	-0.00423527	-0.350431	-0.122481	-0.582848	-0.230861	-0.117635	-0.30133	-0.101689	0.306024	0.708591	0.414116	1.30121	0.292362	0.617559	0.222929	-0.863534	-0.578008	0.103224	-0.147373	-0.460495	0.0849051	0.913608	0.377774	0.00423527	-0.172975	-0.0266767	-0.287294	Os08g0391300|AK072951|NA|AK072951						Conserved hypothetical protein.	TTTTCTCAGTTTATAAGTTAGACATGTGCAGTGTATTGTGCTTGGTTGTATGAAATGGAG	AK072951
Os08g0392700	29845	2.68842	2.79286	3.15487	1.6539	1.23138	1.41703	0.957971	0.661473	1.23826	-0.0556893	-0.600916	-0.643151	0.724689	0.905112	0.909767	0.211904	1.43536	0.605576	-0.623418	-1.85595	0.0556898	-0.329031	-0.0879707	-0.232721	-0.0571327	0.367073	0.223958	-2.09856	-1.73113	-1.58168	-0.953589	-0.572098	-1.37694	-0.112163	-0.319295	-0.368156	Os08g0392700|AK119997|NA|AK119997						Conserved hypothetical protein.	GCTTCTTTACCAATGTCACCCATTCTCAAACTAAAATCCAGTAACATGAGTTTTCTCTTA	AK119997
Os08g0466200	11071	8.26806	8.50454	7.65554	-0.194084	-0.0259399	0.379679	-0.172689	-0.674926	-0.265696	0.025939	-0.194723	0.434617	1.52932	3.94908	3.19223	0.0581503	1.72479	0.144464	-0.211178	-0.636692	1.00689	-0.579634	2.62441	0.474008	0.0314236	1.38164	-0.0506506	-0.614467	-0.735883	0.0739374	-0.472479	-0.103163	-0.619428	-0.166852	-0.476334	-0.219923	Os08g0466200|AK119564|NA|AK119564	GO:0006813|GO:0015079|GO:0016020	GO:0006813 : potassium ion transport	GO:0016020 : membrane	GO:0015079 : potassium ion transporter activity	IPR003855 : K+ potassium transporter	Similar to KUP-related potassium transporter.	GAATCCGTACGTACGTACGTGGCCATTAATTACCATTAGCAGTATAACCCCTATTATTAG	AK119564	OsHAK4
Os08g0502000	9522	7.07022	6.92981	6.96134	4.81791	4.5258	3.69423	3.09268	2.85403	2.90007	-0.0722189	-0.341025	0.206598	-0.242784	-0.126688	-0.300299	0.951221	2.0448	0.159433	1.74664	0.840373	1.96779	-0.221869	0.228996	-0.682223	-0.107633	-0.216101	-0.0356722	-0.831953	0.0356712	-0.114896	-0.646222	-0.578651	-0.790346	-0.382651	-0.356253	-0.393518	Os08g0502000|AK105263|NA|AK105263						Conserved hypothetical protein.	TCCAAAACTCTCCTTGCCAATCCACGCCTGTTGATGTACTAGGACGTATTTTGCCTCTTT	AK105263
Os08g0511200	11881	7.48718	7.25543	7.7755	1.89577	0.116997	0.151072	3.18218	2.24364	2.61045	-0.175925	-0.398356	0.0817232	-0.231331	-0.0663128	-0.155331	0.661178	0.609674	1.22769	-0.786812	-0.266036	-0.738348	0.367702	-0.477798	-0.684374	-0.182253	-0.0986967	0.660842	-0.844891	-0.953582	0.0516033	-0.122047	0.219369	-0.35995	-0.403999	0.589945	-0.0516033	Os08g0511200|Os08g0511200|NA|Os08g0511200	GO:0045449|GO:0003677	GO:0045449 : regulation of transcription		GO:0003677 : DNA binding	IPR003441 : No apical meristem (NAM) protein	Similar to CUC2.	ACCGCCACCTACCTGGATGGACGCTTACCTGCAGCACAGTGGATTCATTTATGAGATGGG	Os08g0511200	OsCUC3		NAC
Os08g0539400	37821	4.06799	4.3861	3.63236	-0.189352	0.0262976	0.433641	1.12549	1.68129	-0.154313	3.91695	4.54133	4.09212	0.101599	1.56598	1.4625	0.23988	0.291199	0.201261	-0.533611	-0.580483	-0.368887	-0.534087	-0.662464	-0.431892	0.15234	-0.0347729	-0.0262966	-0.610456	-0.612948	0.0387812	-0.269135	-0.396687	-0.576609	-0.16983	-0.445549	-0.144279	Os08g0539400|AY336988|NA|AY336988	GO:0006915|GO:0006952|GO:0005524	GO:0006915 : apoptosis, GO:0006952 : defense response		GO:0005524 : ATP binding	IPR000767 : Disease resistance protein, IPR001611 : Leucine-rich repeat, IPR002182 : NB-ARC	Similar to Resistance protein T10rga2-1A.	GCTTTGAGCTTTGAGCTAATCTCTTAATCTTATTTATCTACAAGTCTGAGTGTTCTAGTT	AY336988
Os08g0545900	39279	4.59166	4.70485	4.21977	-0.221529	0.620776	0.352505	1.40402	1.41653	0.382722	0.549502	2.57271	0.0703583	2.18466	-0.280758	0.594403	0.00301933	0.265323	1.34716	-0.350039	-0.659202	0.164514	-0.620084	-0.29703	-0.493217	-0.00301933	-0.0761585	-0.127439	-0.645098	-0.785384	0.0315666	-0.49594	-0.395384	-0.612095	-0.194947	-0.494103	-0.236978	Os08g0545900|AU165419|NA|AU165419	GO:0006855|GO:0015238|GO:0015297|GO:0016020	GO:0006855 : multidrug transport	GO:0016020 : membrane	GO:0015238 : drug transporter activity, GO:0015297 : antiporter activity	IPR002528 : Multi antimicrobial extrusion protein MatE	Multi antimicrobial extrusion protein MatE family protein.	TTTGAAGCATCCATTGGAAATTTTTAGGTATTGAAACGATGGATATTTGGATGATACATG	AU165419
Os09g0114700	13994	2.75995	2.95673	2.83471	0.961412	0.565362	1.04437	-0.018167	-0.0626411	-0.105172	-0.549261	0.115498	-0.416438	0.366377	0.49209	0.77799	0.000173	-0.0547791	0.0568585	-0.106496	-0.490799	-0.000173	0.403384	1.50542	1.07836	-1.0128	-0.449967	-1.23488	-1.63773	-0.906619	-1.80369	0.491094	0.211451	0.198256	-2.10436	-1.53531	-1.62049	Os09g0114700|Os09g0114700|NA|Os09g0114700						Conserved hypothetical protein.	TGAATCCGATAACGAGGAACAGCCTGCCAGATTGATTTGTAAGAGGAAGCGTCCGAGTAG	Os09g0114700
Os09g0280800	2499	3.40818	3.41467	3.68139	0.272204	0.404278	-0.225115	-0.00904608	0.777618	0.0090456	0.0860438	-0.700412	0.160116	-1.37475	-1.26912	-1.46435	0.326047	-0.23278	-0.24994	-1.76325	-0.593607	-0.518619	0.260577	0.391514	-0.182208	-0.078043	0.330018	0.68797	-0.880632	-2.07915	-1.33428	0.099863	0.289187	-0.77947	-0.0772872	0.969819	0.183438	Os09g0280800|CI481238|NA|CI481238							AAGCTTCGCCGGAGCACACACGACCTCAAATTATTGCATTGACAGTGAAGGAGTGAATTA	CI481238
Os09g0326100	17090	5.24636	4.733	4.84138	0.901633	0.663235	0.0260053	1.57519	0.841191	1.76807	-0.73216	-1.81315	-0.929797	0.89681	1.88541	0.867865	-1.43817	-1.76762	-1.89044	-4.45802	-4.55281	-4.46844	2.46226	1.9179	0.766509	-2.30069	-1.65023	-1.84176	-2.02263	-0.0260048	-3.84373	1.2135	1.79953	1.14804	-4.06213	-1.73251	-2.12983	Os09g0326100|AK120843|NA|AK120843	GO:0006468|GO:0004672|GO:0004674|GO:0005524	GO:0006468 : protein amino acid phosphorylation		GO:0004672 : protein kinase activity, GO:0004674 : protein serine/threonine kinase activity, GO:0005524 : ATP binding	IPR000719 : Protein kinase, IPR001611 : Leucine-rich repeat, IPR013210 : Leucine rich repeat, N-terminal, IPR008271 : Serine/threonine protein kinase, active site, IPR007090 : Leucine-rich repeat, plant specific, IPR011009 : Protein kinase-like	Protein kinase-like domain containing protein.	ATAATGTTGGAAATATTTAGTCGGGTTCAGCTCTGCATGAATGAAATGTGCATGTTGCTA	AK120843
Os09g0433700	7946	4.546	4.28023	4.28977	-0.67104	-0.503907	-0.0857592	0.105951	-1.12865	0.23145	-0.416594	-0.66443	-0.147104	-0.581085	-0.507092	-0.679354	1.34905	-0.114796	-0.33318	2.72602	1.19482	3.07815	0.767479	1.56581	1.40018	-0.429682	-0.505749	-0.524419	1.63734	-0.105125	1.58119	0.0857601	-0.711756	0.803968	0.256048	0.352391	-0.682029	Os09g0433700|AK072369|NA|AK072369	GO:0042545|GO:0004857|GO:0030599|GO:0005618	GO:0042545 : cell wall modification	GO:0005618 : cell wall	GO:0004857 : enzyme inhibitor activity, GO:0030599 : pectinesterase activity	IPR000070 : Pectinesterase, IPR007186 : Plant invertase/pectin methylesterase inhibitor, IPR006501 : Pectinesterase inhibitor, IPR011050 : Virulence factor, pectin lyase fold	Similar to Pectin methylesterase (Fragment).	AGAGTTGAACGCGTGCTGTGTGCCTTAGTTTTCATTTGCGTTTGTATACTGGCTGTACGT	AK072369
Os09g0439800	3238	6.31592	6.52803	6.38934	0.811246	0.605915	0.967185	2.60821	2.08442	2.82776	-0.268804	-0.794652	-0.732886	-1.8518	-2.05572	-3.04473	-2.41474	-0.671244	-1.6865	1.18699	-0.465392	1.4188	3.51146	3.33762	3.08765	-0.803681	-0.567554	-0.624602	-0.625155	-1.12151	0.268804	1.62562	1.88075	2.0563	-1.14219	-0.537842	-0.316661	Os09g0439800|AK068870|NA|AK068870						Conserved hypothetical protein.	GTTCTGGGACAAAGGCCTATTCCATGTGTCTACTCTCTTCTGCCCTGAAACTGTAAAGAA	AK068870	DEEPER ROOTING 1
Os09g0441100	1716	3.27788	2.83721	3.0218	-0.0563393	0.10225	0.56504	-0.0565882	-0.543883	-0.0507622	1.16235	-0.0202971	0.667741	0.848926	0.306551	0.116526	0.187401	0.711781	1.02584	-0.438978	-0.524856	-0.412913	-0.502014	-0.262026	-0.36562	2.53773	0.0339184	0.020298	0.322424	-0.652295	0.129887	-0.379772	-0.308147	-0.531133	-0.0690565	-0.401461	-0.1247	Os09g0441100|AK107584|NA|AK107584	GO:0006118|GO:0004497|GO:0005506|GO:0020037	GO:0006118 : electron transport		GO:0004497 : monooxygenase activity, GO:0005506 : iron ion binding, GO:0020037 : heme binding	IPR001128 : Cytochrome P450, IPR002401 : E-class P450, group I	Similar to Cytochrome P450 monooxygenase CYP92A1.	GAACCAATCCCAACTAGAGTGAGATAAGATTTATCTCCTCCTAAAACCGCTGTATATGGT	AK107584
Os09g0466800	44682	3.27514	2.9007	2.87647	-0.217129	0.0178423	1.01533	1.36262	1.66364	0.334703	0.150894	-0.140548	0.441239	0.0321608	0.157731	-0.0433493	0.132783	0.632298	0.21824	0.0414686	-0.573342	-0.443167	-0.523284	-0.460152	-0.180596	0.516906	-0.0351763	-0.0982161	-0.599335	-0.689477	0.0295935	-0.39289	-0.373647	-0.561454	-0.0178423	-0.0297918	-0.163776	Os09g0466800|AK101607|NA|AK101607						Conserved hypothetical protein.	ATATATACTTGTATCTGAATAAGCAACCTGAAAAATGCAACTGTAACTCTTGATCCGAGC	AK101607
Os09g0500100	70	2.15961	2.46109	3.04607	-0.4067	0.174171	0.306478	-0.460352	0.906401	-0.156317	0.0433159	-0.00419617	0.166424	0.00419712	-0.397638	-0.585876	-0.0261879	-0.0182371	0.386227	-0.833889	-0.901643	-0.593882	0.274809	1.53082	0.608896	0.0819244	-0.434189	-0.475953	-0.950344	0.693029	-0.399371	0.656699	1.354	1.33697	-0.321597	-0.312021	-0.468557	Os09g0500100|AK119477|NA|AK119477					IPR001810 : Cyclin-like F-box, IPR013101 : Leucine-rich repeat 2	Cyclin-like F-box domain containing protein.	CCACTTCTTGAGTTAGGCGACATTTAATTATTGTTTACACGTGTACAATCAGATGTTTAG	AK119477
Os09g0514500	14988	5.51978	5.52545	5.39911	0.327337	-0.164556	-0.871237	0.888093	0.243245	-0.280874	1.32036	2.29739	1.6645	-2.39705	-2.89338	-2.70208	-0.659536	-1.54629	-1.11081	-1.46317	-0.978245	-1.12154	1.43198	0.966413	1.11205	-0.615429	-0.655861	-1.00811	-1.0558	-0.555022	-1.70034	2.21862	2.01885	1.64396	0.164556	0.387431	0.242862	Os09g0514500|AB097944|NA|AB097944						Hypothetical protein.	CTGCAGGTGCAGTGTGAATTTTGTAGTCATTTTAAACAATAGATCTTGGTGAACATGTCT	AB097944
Os09g0531600	24334	7.24397	7.17189	6.77253	3.16995	3.48049	2.46244	1.39379	1.72396	-0.039453	0.402556	0.0394535	0.310277	-1.07536	-1.61244	-1.54513	1.58429	1.57282	0.621486	-1.66701	-1.77574	-2.19235	1.22037	1.33708	0.39988	-3.77766	-3.95882	-4.38818	-1.42586	-1.04986	-2.41673	-0.525266	0.326517	-0.14826	-3.3308	-3.42483	-1.33974	Os09g0531600|CI418890|NA|CI418890					IPR007818 : Protein of unknown function DUF702, IPR006510 : Zinc finger, LRP1-type	Protein of unknown function DUF702 family protein.	GCAGGCGAACCCTTTAGACTCTTGTTTGCTTCTCTTCTTGGGAGCCATTTAATATGAGCA	CI418890	LRP１		SRS
Os09g0546300	25359	3.42192	5.04106	4.08473	-0.163781	-0.678774	0.559844	-0.238881	0.163782	-0.650638	1.80571	2.38188	1.79501	1.08692	-0.809441	-1.44936	-1.67235	-1.01857	-2.74763	0.353169	2.1122	-0.613624	1.47303	2.19426	2.69907	-0.557621	-1.09546	1.61535	-0.71022	1.24339	-0.797643	-0.798636	0.631739	0.245131	-1.71214	-1.30298	-0.385855	Os09g0546300|Os09g0546300|NA|Os09g0546300					IPR003676 : Auxin responsive SAUR protein	Similar to Auxin induced protein.	TGCATGTTGAGGCCCTGATTCTGATTCCTTTATGTGGCTTACCTGGAATGGTCCAATCAT	Os09g0546300	OsSAUR48
Os09g0552500	39645	7.7727	7.56514	7.33024	-0.299672	-0.11475	0.288157	-0.291868	-0.697133	1.12165	0.00971699	-0.28183	0.13399	-0.309434	0.430922	-0.371874	1.85034	0.213414	0.0815182	-0.631495	-0.701598	-0.581507	0.116217	0.784733	0.618449	0.98177	-0.112369	-0.150179	0.719254	-0.789227	-0.00971603	0.193563	-0.45706	-0.642286	-0.254333	0.134067	-0.267243	Os09g0552500|AK108790|NA|AK108790	GO:0045735			GO:0045735 : nutrient reservoir activity	IPR006045 : Cupin 1, IPR011051 : Cupin, RmlC-type	Cupin 1 domain containing protein.	TCGGAACTAGCAGTGCAATAATTAAAGCTGAAAATGGATGGATCGATGAAATTTTACTTT	AK108790
Os09g0558800	28765	7.53717	8.03934	6.9582	-0.272444	3.74695	0.374125	0.760897	-0.738632	-0.289753	-0.0225296	-0.175798	0.197991	-0.224485	-0.166842	-0.300803	0.0643597	0.221597	0.151004	2.60949	3.7249	4.09893	-0.21963	0.846586	0.706238	0.0225296	-0.128138	-0.17749	1.55666	-0.784451	0.700241	-0.487217	-0.470366	-0.660708	-0.242698	-0.534348	-0.242517	Os09g0558800|CI251357|NA|CI251357	GO:0003676|GO:0008270|GO:0005634		GO:0005634 : nucleus	GO:0003676 : nucleic acid binding, GO:0008270 : zinc ion binding	IPR007087 : Zinc finger, C2H2-type	Zinc finger, C2H2-type domain containing protein.	CCTTGATCGATCTGTATACATGTTTGGATGAGCCTATGCTTAATTAGGTACCCCAGAGAA	CI251357			C2H2
Os09g0568700	18867	8.47958	9.0742	7.48134	-0.568171	-0.333489	0.0781765	-0.591631	-1.03308	-0.569076	-0.280468	-0.14414	-0.0781765	-0.516583	-0.451602	-0.428359	0.681299	-0.103403	-0.170913	-0.91293	1.25155	-0.559431	3.24926	4.80539	3.73202	-0.116618	0.478605	1.08998	4.60026	4.80992	1.94125	4.77365	4.65642	3.7187	0.603662	-0.555315	-0.54195	Os09g0568700|AK109010|NA|AK109010	GO:0045735			GO:0045735 : nutrient reservoir activity	IPR001929 : Germin, IPR006045 : Cupin 1, IPR007113 : Cupin region, IPR011051 : Cupin, RmlC-type	Germin family protein.	ATATAGACCAGTTCAGTTGTAAGTGTTGAGAGTTTCTCTGCTGTAACGGCTTTCCACAAT	AK109010
Os10g0114400	7509	5.00766	4.99854	4.47995	1.40445	1.33061	1.07875	1.15387	1.6019	1.41506	1.18213	2.38326	1.76838	-1.67379	-0.86499	-0.922146	-0.732583	-0.867639	-0.638086	0.363279	-0.0578504	0.568633	0.0578499	0.219339	-0.308827	-0.909876	-1.41213	-1.2111	-0.536016	0.0641417	0.118981	-0.639624	-0.578034	-0.68677	-1.04566	-1.30712	-1.29682	Os10g0114400|CI546638|NA|CI546638	GO:0006468|GO:0004672|GO:0004674|GO:0005524	GO:0006468 : protein amino acid phosphorylation		GO:0004672 : protein kinase activity, GO:0004674 : protein serine/threonine kinase activity, GO:0005524 : ATP binding	IPR000719 : Protein kinase, IPR001611 : Leucine-rich repeat, IPR013210 : Leucine rich repeat, N-terminal, IPR002290 : Serine/threonine protein kinase, IPR003591 : Leucine-rich repeat, typical subtype, IPR007090 : Leucine-rich repeat, plant specific, IPR008271 : Serine/threonine protein kinase, active site, IPR011009 : Protein kinase-like	Protein kinase-like domain containing protein.	CTTGTTGTTGGCTGTTTAATCTTGATGCGATTTATTCATTTGTGAGCTCTAGAATTTCCA	CI546638		OsBRL2
Os10g0155100	21515	5.0661	5.28675	2.90846	0.520987	1.42651	-0.17518	0.993842	1.59366	0.731739	1.86807	2.97322	2.41575	-0.042181	-0.874918	3.47468	0.299106	-0.541796	0.0736475	-1.3711	-1.48031	0.128035	-1.23923	-0.413801	-0.048377	0.077632	-0.870814	-0.480114	-1.46253	-0.33913	-0.0583468	-1.2804	-1.21746	-0.0190067	0.0190067	0.562395	-1.02589	Os10g0155100|AK108770|NA|AK108770	GO:0005529			GO:0005529 : sugar binding	IPR001480 : Curculin-like (mannose-binding) lectin	Curculin-like (mannose-binding) lectin domain containing protein.	CCATGGCCACCGAACGATCGAATTTAGTGTTTTCATCGGGGTTTAATCAATCGCGAACAA	AK108770
Os10g0162600	8774	3.77634	4.18739	3.51729	-0.161835	-0.0101204	0.397955	-0.137159	1.23268	-0.237165	0.0631561	-0.18136	0.488301	4.06022	3.30329	3.84185	0.0693007	0.281417	0.973616	0.862532	-0.605734	-0.532467	-0.555839	-0.81238	-0.451967	0.540873	0.00953007	-0.00953007	-0.609739	1.91429	0.110423	-0.450942	-0.369385	-0.593309	-0.143538	-0.448172	-0.198378	Os10g0162600|CI517494|NA|CI517494					IPR004883 : Lateral organ boundaries, LOB	Lateral organ boundaries, LOB domain containing protein.	AGATGGTAGGTAACAGGCATTGCCCGGTTTTCGCGTATCATCTTTGTTCTTGGGCTAGGG	CI517494			LOB
Os10g0199500	16066	3.50491	3.43971	3.39142	-0.757845	-0.723943	-0.290292	-0.914696	-1.35742	-0.908793	-0.585098	-0.847677	-0.379139	-0.808241	-0.708954	-0.882199	1.11788	-0.1563	0.825095	0.137498	-1.37347	-1.27996	0.974704	1.59286	1.76262	1.69319	0.355206	1.57369	-1.35303	-0.137498	-0.658887	2.61517	2.76805	2.33548	2.28143	2.38491	2.61958	Os10g0199500|CI550873|NA|CI550873	GO:0016020		GO:0016020 : membrane		IPR000620 : Protein of unknown function DUF6, transmembrane	Protein of unknown function DUF6, transmembrane domain containing protein.	AACATAAGAGTGCTTGGAAGCTAGGATGGGATCTCAACCTTGTTACTGTTGTGTACTCAG	CI550873
Os10g0334500	12509	5.42813	6.05768	5.13721	-0.0495615	0.000499	0.404168	-0.147639	-0.648644	-0.236513	0.0615978	1.82589	0.44976	0.00716686	0.217887	-0.0985413	0.0865984	0.287048	0.173154	2.43154	2.37694	1.82886	-0.555578	-0.809471	-0.464407	0.0533838	-0.000498	-0.0444756	-0.610472	-0.743327	0.0933552	-0.454328	-0.367291	-0.591607	-0.143059	-0.447569	-0.197083	Os10g0334500|Os10g0334500|NA|Os10g0334500					IPR004265 : Plant disease resistance response protein	Plant disease resistance response protein family protein.	TGCTGTTCGAGAACTTAATATTCGTGCAATCTATACTGCAGATAATCCACAAGCTGCTCG	Os10g0334500
Os10g0377300	17243	4.59216	5.16921	4.06812	-1.08699	-1.21998	-0.481838	-1.16654	-0.694863	-1.38031	0.262688	2.71451	1.63544	0.56543	-0.108726	1.22644	1.37864	1.74583	1.67766	0.704343	1.15148	0.809577	0.0601163	0.109261	-0.276488	0.0599198	0.609165	-0.2263	-0.471424	-0.564577	-0.0599198	-1.74786	-1.67605	-1.05488	-2.08555	-2.11592	-2.59562	Os10g0377300|AY554036|NA|AY554036						Conserved hypothetical protein.	GTTAAGTTGTACATGCATGCATGGGGGTAATTATAACTAAAGTCAATTTCTATAGTTTTT	AY554036	Oshox8		HB
Os10g0437900	1764	2.53931	3.14326	2.15664	0.260455	0.182709	0.345919	0.973515	1.18972	1.01931	-0.115183	-1.03444	-0.241908	1.22277	1.27468	1.46911	0.821226	0.626708	1.40551	-0.508983	-0.291801	0.115183	-0.364857	0.974823	0.167733	-0.64063	-1.29123	-1.06184	-0.392833	-1.23713	-1.3663	-0.562677	-0.500538	-1.34795	-1.00003	-0.736309	-2.03558	Os10g0437900|CI199341|NA|CI199341					IPR002068 : Heat shock protein Hsp20, IPR008978 : HSP20-like chaperone	HSP20-like chaperone domain containing protein.	GGGGTGTGGACTGATGATATGGAGTATTGTACAGGATTCAGCAACTACTGTAAATCTGTA	CI199341
Os10g0438800	3939	3.40109	3.5588	2.63619	-1.40929	-1.26381	-0.819834	-0.169057	0.331721	0.0393314	-0.60928	2.68307	1.9984	3.27062	0.476033	3.05901	-1.18127	-0.994796	-0.0393314	0.34222	1.30302	-0.708319	1.10589	1.26537	1.35079	-1.11385	1.80539	1.45945	-1.19313	-1.04192	-1.17789	-0.423345	-0.237023	0.285779	-1.35978	-0.68446	-1.23236	Os10g0438800|AK063228|NA|AK063228	GO:0005515|GO:0008270			GO:0005515 : protein binding, GO:0008270 : zinc ion binding	IPR001841 : Zinc finger, RING-type	Similar to RING-H2 finger protein ATL2E.	GCTTATGAGATGAAATGGCCAATCTCTACCTGTCCTGGTGGTAGAGCAAAACGGCATGGC	AK063228
Os10g0513200	36941	3.76941	4.04697	4.8326	-2.67489	-0.677075	-2.23211	-0.366424	-1.31916	-0.751151	-0.942333	0.0789075	-0.739515	-0.423919	-0.184007	-0.212343	0.369557	-0.0630689	-0.689624	1.03177	0.0630689	0.378396	0.909039	1.09199	0.787998	1.52469	1.24244	1.67145	0.0971465	0.225621	-0.10887	-1.17407	-1.52854	-0.495616	0.114237	0.119666	-0.0775704	Os10g0513200|CI364033|NA|CI364033	GO:0006810|GO:0005215|GO:0016020	GO:0006810 : transport	GO:0016020 : membrane	GO:0005215 : transporter activity	IPR000425 : Major intrinsic protein	Similar to Nodulin-26 (N-26).	AATAGTTCGAGTTGTGTGTGATGTGTCAGAACTCAGAATAAAAATGCACGCCGATGCACC	CI364033	OsNIP3;1, NIP3-1
Os10g0547500	20843	9.2984	9.98209	7.32426	2.36694	2.26447	3.12975	1.72299	2.60353	4.01926	0.191878	-0.138991	0.140776	-0.0813665	-1.65423	-1.8193	-1.51022	-0.0329785	-0.0566955	-0.512618	-1.77808	0.1008	-0.264708	-0.373759	-0.0959759	-1.56102	-1.67037	-0.859335	0.147114	0.032979	1.10249	1.63537	2.50786	-0.0860424	-1.78688	-1.17542	0.579462	Os10g0547500|AK070040|NA|AK070040	GO:0015746|GO:0015137|GO:0016021	GO:0015746 : citrate transport	GO:0016021 : integral to membrane	GO:0015137 : citrate transporter activity	IPR004680 : Citrate transporter	Citrate transporter family protein.	AATGAGCTAGTGACTCAAGTACGCATGCCGGATTACCTCATTGCTCCAAACTTGCAATCA	AK070040
Os10g0552800	26021	9.13915	8.63912	9.27133	-0.299071	-0.102179	0.30409	2.09557	2.54919	3.72772	1.58859	3.30085	2.09637	-0.30092	0.754193	-0.395549	0.426862	0.172477	0.0766697	-0.658224	5.4459	3.70661	-0.167471	1.87975	-0.383619	-0.0766697	-0.166527	1.84689	-0.756488	-0.866042	-0.0811434	-0.57136	-0.510542	-0.725079	-0.284179	-0.55834	-0.316626	Os10g0552800|AK062381|NA|AK062381					IPR003612 : Plant lipid transfer/seed storage/trypsin-alpha amylase inhibitor	Similar to Tfm5 protein.	TTTGTTTCTCATGATTTGTTATAGTTTCGTCAATAAAATGGAAATGTATTTTTTTGTCGC	AK062381
Os10g0579400	2529	7.03949	7.47291	7.53619	-0.534321	-0.346329	0.0869579	0.80387	0.558476	-0.28333	-0.164074	-0.461122	-0.2665	-0.462	-0.233375	-0.716809	2.3573	1.7195	1.18531	-0.736143	-0.225022	0.874641	-0.0869579	1.48125	0.752217	1.67493	1.75951	0.462561	-0.737628	-0.332497	0.370415	-0.732397	0.300601	-0.175941	-0.55313	0.341884	-0.177108	Os10g0579400|AK108346|NA|AK108346	GO:0045449|GO:0003700|GO:0043565|GO:0005634	GO:0045449 : regulation of transcription	GO:0005634 : nucleus	GO:0003700 : transcription factor activity, GO:0043565 : sequence-specific DNA binding	IPR003657 : DNA-binding WRKY	Similar to WRKY transcription factor 66.	TGCTTAATTACTTGTTACAGAGCACGCCACAATTGTTAGTTAAAATGTTACTCCCTCCCG	AK108346	OsWRKY2		WRKY
Os11g0109400	16232	4.21627	4.72951	3.78299	-0.126647	0.10242	0.507357	-0.145488	-0.596364	-0.145464	0.153891	0.0645437	0.343251	-0.0991125	-0.0388536	-0.0192442	0.318542	0.336972	0.267531	-0.468055	-0.499128	-0.28028	1.09859	0.105732	-0.369376	0.322594	0.0378761	0.0192442	-0.522767	-0.465288	0.11811	-0.167596	-0.330276	-0.515861	0.403274	-0.405896	-0.105586	Os11g0109400|AK100300|NA|AK100300	GO:0006885|GO:0015299|GO:0016021	GO:0006885 : regulation of pH	GO:0016021 : integral to membrane	GO:0015299 : solute:hydrogen antiporter activity	IPR006153 : Sodium/hydrogen exchanger	Sodium/hydrogen exchanger family protein.	TCTGCTGCAATATTAGTGTTCTTCTCCAAGTAATCTTGTGTTTTAGGATTTTTGGCGAGC	AK100300
Os11g0109500	33335	5.32162	5.93741	5.46304	2.32441	1.9094	2.16929	1.99812	1.41994	2.2424	-0.00762558	-0.945142	-0.0987897	-0.448432	-0.153903	-0.0153146	-0.401947	-0.354751	0.00686503	0.217306	-0.0960016	0.480534	0.615569	0.640717	0.506529	-2.49463	-2.29917	-2.06993	-0.860734	-0.0068655	-1.3908	0.92028	1.33318	0.777883	-1.72856	-1.30996	-2.04813	Os11g0109500|AK064326|NA|AK064326	GO:0003676			GO:0003676 : nucleic acid binding	IPR006021 : Staphylococcus nuclease (SNase-like)	Staphylococcus nuclease (SNase-like) domain containing protein.	GTCTAGTTGGGTAACGTTGCTGTTGAGTAGCTTGCTGACAATGAATGTGTCAGGAACCAA	AK064326
Os11g0235500	33726	6.33314	6.03736	6.21974	1.38976	-0.0834055	1.82259	1.29987	0.0123692	-0.311053	-0.0123701	-0.260391	0.325436	-0.11783	1.55788	-0.185799	1.15025	0.208643	1.99858	-0.203589	-0.683794	0.0960417	0.90547	0.79239	-0.539999	-0.0354156	0.43962	-0.132778	-0.132423	-0.477732	1.12508	0.693741	-0.482672	-0.668902	-0.249137	-0.528902	-0.265967	Os11g0235500|Os11g0235500|NA|Os11g0235500	GO:0008168|GO:0008171			GO:0008168 : methyltransferase activity, GO:0008171 : O-methyltransferase activity	IPR011991 : Winged helix repressor DNA-binding, IPR001077 : O-methyltransferase, family 2, IPR012967 : Dimerisation, IPR001601 : Generic methyltransferase	Similar to Herbicide safener binding protein.	AGAGCTGGATTCAGTGACTATAAGATCGCCAAGAAGCTCGGAGCTCGAGCTGTGTTCGAG	Os11g0235500
Os11g0244600	26972	4.49179	4.87841	4.03569	-2.87774	-1.55542	-2.23596	-0.0820541	-1.86467	-2.45905	-2.63802	-2.78905	-2.41629	-2.83674	-1.66621	1.84476	1.39618	2.14565	1.14688	-1.13278	-0.0531187	-1.32523	0.0531192	-1.35379	-2.09135	1.14623	1.58467	1.67299	0.225143	-0.462702	-0.441884	1.35309	0.125348	0.150657	2.0361	1.14718	1.47131	Os11g0244600|AK105539|NA|AK105539	GO:0005543			GO:0005543 : phospholipid binding	IPR011417 : ANTH, IPR001026 : Epsin, N-terminal, IPR008943 : Phosphoinositide-binding clathrin adaptor, N-terminal	Epsin, N-terminal domain containing protein.	TGGGAGTATATTAATTTTGAGGGCAGGATTATATTGCTTGTTAATTAATTTTCCTCTCTC	AK105539
Os11g0295900	44232	3.53487	3.62637	2.87797	-0.105867	0.112127	0.548754	-0.0779524	-0.408056	-0.0596037	0.28033	-0.0218439	0.281013	-0.131063	0.0267773	-0.130994	0.209148	0.404089	0.319831	-0.349382	-0.515893	-0.312569	-0.290066	1.36415	-0.373954	0.189781	0.055563	-0.0391731	-0.397823	-0.562867	0.135654	0.453003	-0.260531	0.0218449	-0.0797768	-0.355423	0.308569	Os11g0295900|CI045014|NA|CI045014	GO:0003700|GO:0005634		GO:0005634 : nucleus	GO:0003700 : transcription factor activity	IPR001471 : Pathogenesis-related transcriptional factor and ERF	Similar to AP2/EREBP transcription factor BABY BOOM1.	CACCACCATGCATGCAATCTATAGTTTTGCCTTTAGCTAGAAATATTAGCTCTAAATATC	CI045014			AP2-EREBP
Os11g0303600	40930	3.88369	4.20613	4.36677	-0.451016	-0.261191	0.154609	-0.435149	-0.716025	-0.46666	-0.124706	-0.430122	0.0791445	-0.359362	-0.226442	-0.425194	-0.165962	0.0624809	-0.0624809	1.74511	-0.810435	0.773124	0.45069	1.38545	-0.68267	1.05548	-0.150475	0.286704	-0.838011	0.201488	-0.161149	1.11712	-0.354567	1.31309	1.5011	2.74285	0.938739	Os11g0303600|AK061247|NA|AK061247	GO:0008168|GO:0008171			GO:0008168 : methyltransferase activity, GO:0008171 : O-methyltransferase activity	IPR011991 : Winged helix repressor DNA-binding, IPR001077 : O-methyltransferase, family 2, IPR012967 : Dimerisation, IPR001601 : Generic methyltransferase	Similar to Herbicide safener binding protein.	GATGTGATCTAAGTAAATAAATGAAGGGAGTGCATACTTTATGAAATAAAGTTTTATATA	AK061247
Os11g0306400	5304	5.52337	4.85492	5.09091	-0.271781	0.975166	0.311454	6.42506	5.45956	6.54928	0.295652	-0.276252	0.527786	-0.123499	2.38006	-0.217596	1.08013	0.149116	0.0483809	0.693486	-0.701699	-0.538071	-0.666685	-0.894613	-0.566601	0.799321	-0.119601	-0.121281	0.0269003	-0.827533	-0.0269003	-0.117661	-0.507772	-0.716159	-0.273956	0.138188	-0.302353	Os11g0306400|AK106179|NA|AK106179	GO:0008168|GO:0008171			GO:0008168 : methyltransferase activity, GO:0008171 : O-methyltransferase activity	IPR011991 : Winged helix repressor DNA-binding, IPR001077 : O-methyltransferase, family 2, IPR012967 : Dimerisation, IPR001601 : Generic methyltransferase	Similar to Herbicide safener binding protein.	TTGACTTTGGGTACTATACAATGTTTGGTCAACATCTATTGCAGAAAATACTGAATTGCG	AK106179
Os11g0307300	14368	4.13646	2.78414	4.1627	-0.014451	0.134674	0.557721	-0.0354204	-0.499886	-0.0633278	0.259209	-0.00184917	0.519251	0.0839243	0.180428	0.00185013	0.271147	0.415082	0.313559	-0.424024	-0.507385	-0.420527	0.213814	-0.636926	-0.343985	0.227018	0.126174	0.0363913	-0.485264	-0.565137	0.214763	-0.295854	-0.230719	-0.451654	-0.0206089	-0.307414	-0.0477085	Os11g0307300|CI396598|NA|CI396598	GO:0008168|GO:0008171			GO:0008168 : methyltransferase activity, GO:0008171 : O-methyltransferase activity	IPR011991 : Winged helix repressor DNA-binding, IPR001077 : O-methyltransferase, family 2, IPR012967 : Dimerisation, IPR001601 : Generic methyltransferase	Winged helix repressor DNA-binding domain containing protein.	ATGTGTGTACTGCCACAGTTTATTGGAAATGAATCTTAAGCCTACGTTAGAATTGCAAAT	CI396598
Os11g0503900	35231	4.01858	4.1796	3.54789	1.78965	0.0741735	-0.254692	-0.526922	-0.565516	-1.35651	-1.32954	-2.34767	-1.85558	2.7601	2.0732	2.67794	0.248285	0.0681791	1.10322	1.09026	1.786	-0.0485768	-1.25436	-0.540995	-0.871331	-0.634756	-0.374019	-0.472106	1.92079	2.49537	2.12216	-0.506414	0.0485768	0.447353	-0.822792	-0.352025	-0.784708	Os11g0503900|AK061183|NA|AK061183	GO:0008146			GO:0008146 : sulfotransferase activity	IPR000863 : Sulfotransferase	Sulfotransferase family protein.	AGCATTGTTTGGTCAAGGATATAATAAGAGCGTAGGTTGTATTGAAATCTCAAACTGGGG	AK061183
Os11g0581700	8717	6.63823	6.55428	6.05972	1.52695	1.80394	0.990101	0.634916	-0.281349	1.36228	0.105913	0.868207	0.47981	-0.0999279	-0.029192	-0.199689	0.0998812	0.284162	0.19453	-0.522384	-0.566692	-0.478997	-0.523839	-0.768085	-0.429062	0.0875759	0.0127764	-0.0127773	0.0610323	-0.693685	0.0986967	-0.392873	-0.370881	-0.57047	-0.132724	-0.437902	-0.157186	Os11g0581700|CI520066|NA|CI520066						Conserved hypothetical protein.	TTGTTCAGGTTGTAGGGGTTATACTGTGTCATTGTAATTGCAAATTGAGATGGACAATTA	CI520066
Os11g0652600	34824	3.03042	4.20599	2.64345	-0.574174	0.0424166	0.02493	0.205081	-0.845978	-0.602969	2.30535	4.29504	3.65913	1.9351	2.02239	1.62165	-0.270448	0.674431	0.800138	-0.024931	1.4883	0.63234	-0.209217	0.340265	-0.816359	-0.316629	1.38619	-0.411618	-0.979274	-0.277971	-0.314968	-0.781778	-0.754971	-0.944181	-0.527044	-0.80607	-0.542614	Os11g0652600|CI423674|NA|CI423674						Conserved hypothetical protein.	CAAAGCCATGGTCAGTAAATACGAGCGTGACAGTCTCAGTTATAGTCGAGAGCAAGTGAT	CI423674
Os12g0108000	6996	2.93965	2.85105	2.00654	-0.248861	-0.0990267	0.320005	-0.230235	0.262238	-0.306998	1.19954	3.09108	0.963697	-0.0581398	0.0235395	-0.153717	-0.018261	0.185763	0.067276	-0.62156	-0.681919	0.13636	-0.0572891	0.114898	0.485702	1.72384	-0.0811739	-0.0875988	-0.182188	-0.819488	0.01826	-0.525045	0.320359	-0.68572	-0.236735	0.666816	-0.282203	Os12g0108000|AK109523|NA|AK109523	GO:0005507|GO:0016491			GO:0005507 : copper ion binding, GO:0016491 : oxidoreductase activity	IPR001117 : Multicopper oxidase, type 1, IPR011706 : Multicopper oxidase, type 2, IPR011707 : Multicopper oxidase, type 3, IPR002355 : Multicopper oxidase, copper-binding site, IPR008972 : Cupredoxin	Similar to Laccase (Diphenol oxidase).	AATTAATTACATGTATCATTTTTCACATTTGATTCATTAAGAAGATAACAACATTCTCTT	AK109523
Os12g0109200	30009	4.8415	5.49962	5.22656	2.06526	1.81258	1.91183	1.60404	1.33577	2.04087	0.150137	-0.781627	-0.0254974	-0.277744	0.119621	0.165951	-0.706493	-1.00306	-0.216307	0.126736	-0.524602	0.319027	0.201367	-0.000144	-0.0155473	-3.5336	-2.37536	-2.54616	-1.45498	-1.09813	-0.233186	0.270053	0.342504	0.000143	-3.62479	-2.6105	-2.61539	Os12g0109200|AK103380|NA|AK103380						Similar to Ca(2+)-dependent nuclease.	TTGGGTAACGTTGTTGTTGAGTAGCTTTGCTTGCAATGAATGTGTCAGAAACCAAAAGCC	AK103380
Os12g0141100	10732	3.2416	2.71626	2.53486	0.96384	1.12016	0.55747	0.0913057	0.649531	0.39253	-0.188728	-0.410205	0.220494	-0.223945	-0.15168	-0.327229	0.475135	0.041748	0.668288	-0.775363	-0.849323	-0.772254	0.22182	-1.04844	-0.507448	0.108885	0.243017	-0.0417471	-0.141185	-0.980104	-0.139695	-0.424178	-0.611225	-0.834837	-0.381877	0.505327	0.165109	Os12g0141100|AK102875|NA|AK102875	GO:0016308			GO:0016308 : 1-phosphatidylinositol-4-phosphate 5-kinase activity	IPR002498 : Phosphatidylinositol-4-phosphate 5-kinase, IPR003409 : MORN motif	Phosphatidylinositol-4-phosphate 5-kinase family protein.	AACAAAAGGGAACACTCTTAACTCTTAACTCAAGAAAGCATAACGACCAGCCGATGGATG	AK102875
Os12g0146500	22712	3.0238	2.35109	4.04933	0.219859	1.25466	-0.505754	2.77983	-0.575042	0.518347	-0.84038	-1.70714	-1.71966	-1.60471	-2.08056	-2.24216	1.15703	0.806752	1.08652	-0.341041	-0.385162	-0.850822	-2.21362	-0.786854	-0.76139	-0.89167	-1.02348	-0.0374956	0.0374961	-0.303675	0.488747	0.491962	1.07265	1.08797	1.34183	2.10348	1.44563	Os12g0146500|AK107470|NA|AK107470					IPR007700 : Protein of unknown function DUF668	Protein of unknown function DUF668 family protein.	CATGTAATTCATTAGTGAAGACGTATCAGGTTTAATAAGGTCACCGGAACAGAACTGAAA	AK107470
Os12g0152000	9196	4.30844	4.29262	4.6318	0.349015	-0.564121	-0.158322	1.69846	1.93607	3.27582	-0.486769	-0.735616	-0.0639095	-0.515998	-0.433617	-0.615303	-0.48351	-0.269919	-0.397633	0.993341	0.869319	0.256659	1.92363	0.234772	0.186852	2.08861	1.33755	1.62711	-1.002	-1.29913	-0.255782	-1.00973	-0.920289	-0.622851	0.0639095	0.386935	-0.753422	Os12g0152000|AF159883|NA|AF159883					IPR008914 : PEBP, IPR001858 : Phosphatidylethanolamine-binding protein	Similar to Terminal flower 1-like protein.	GGCTTCATCATTACGTCATTTGCCTCAAGAAAATCTACAATAAACCAAATGCATTTGACA	AF159883
Os12g0416800	14957	6.35376	6.83067	6.05043	0.158705	-0.0559626	-0.244706	-0.619031	-0.203207	0.109777	1.67968	3.63041	2.40388	-0.856708	-0.799797	-0.769859	0.672179	-0.413973	0.753403	-0.910021	-0.979403	0.018898	-0.367785	0.865102	0.591486	0.365686	-0.707523	-0.661677	3.74687	-0.018899	-0.623493	0.185772	-1.07606	-0.16325	-0.215055	0.956556	0.424317	Os12g0416800|AK101226|NA|AK101226						Hypothetical protein.	GGGGGGACAAGTTGTCAGAGATGCGACTTCACTTACATAATAAGATCATAGTGGAGAGAA	AK101226
Os12g0500500	2062	2.9686	3.54692	3.13417	-0.0139627	0.138495	0.600943	-0.013422	-0.488075	-0.00726891	0.269815	0.00726986	0.638283	0.212915	0.330822	0.138683	0.222014	0.389667	0.300341	-0.394886	-0.470411	-0.356434	-0.448692	-0.654083	-0.323952	0.227954	0.0899715	0.0906181	-0.522695	-0.597071	0.182531	-0.31635	-0.287975	-0.487123	-0.0667858	-0.352911	-0.0758667	Os12g0500500|AK101058|NA|AK101058	GO:0006915|GO:0006952|GO:0005524	GO:0006915 : apoptosis, GO:0006952 : defense response		GO:0005524 : ATP binding	IPR001611 : Leucine-rich repeat, IPR000767 : Disease resistance protein, IPR002182 : NB-ARC	Disease resistance protein family protein.	CTTGTGGATTATTTGTGATGACTTAGTAAAGTAGGCTATGTAATACTGTTCACTGCAGAT	AK101058
Os12g0548700	37042	5.85578	6.18017	4.91651	-1.30566	-2.20806	-1.78186	1.24262	0.158396	0.123796	1.21523	0.537838	-0.340231	-1.52601	0.0380316	-1.90214	2.67904	2.76239	2.22283	1.12791	0.987028	0.26301	-1.29695	-0.0380311	-1.0612	-3.68608	-2.71599	-4.78161	-0.0596056	0.284092	-0.208785	0.751256	0.433523	-0.362152	-2.49771	-1.25637	-1.07165	Os12g0548700|AK058739|NA|AK058739	GO:0009611|GO:0004867	GO:0009611 : response to wounding		GO:0004867 : serine-type endopeptidase inhibitor activity	IPR000864 : Proteinase inhibitor I13, potato inhibitor I	Similar to MPI.	ATATGTACTGTGCATGTTTCGATCGATCCATCCCCCATCTGAATAATGTTGGTTTTACCC	AK058739
Os12g0551200	20121	3.92219	4.08583	3.36293	-0.117857	0.13096	0.531335	-0.119657	-0.569222	-0.118531	0.136927	-0.0227671	0.385674	2.91868	2.42466	1.99618	0.228337	0.355602	3.38733	-0.459706	-0.526631	-0.24026	-0.466653	-0.708406	-0.38658	0.150364	0.0227671	-0.033783	-0.525913	-0.638931	0.0889883	0.0954466	1.26653	-0.511914	-0.0906343	-0.391495	-0.0965776	Os12g0551200|AK102750|NA|AK102750						Conserved hypothetical protein.	ATTCTGTAGCATGTGTGCTGAAATCTAGCTATTTGTCCCATCTACTTATCAAACATTCAA	AK102750
Os12g0566000	7876	5.20345	5.08187	6.63084	1.78616	2.33867	1.51435	2.361	2.13693	2.3607	1.64846	1.37229	1.81354	0.193462	1.1025	0.873032	-1.94731	-1.19733	-1.34448	0.114821	-0.806219	0.00641394	-0.334653	-0.00641394	-0.291942	-1.50447	-0.767	-0.538805	-1.10415	-0.545678	-0.58263	-1.07119	-0.256104	0.337699	-1.62193	-1.11511	-1.39741	Os12g0566000|AK100510|NA|AK100510	GO:0006820|GO:0005452|GO:0015380|GO:0016020|GO:0016021	GO:0006820 : anion transport	GO:0016020 : membrane, GO:0016021 : integral to membrane	GO:0005452 : inorganic anion exchanger activity, GO:0015380 : anion exchanger activity	IPR003020 : HCO3- transporter, eukaryote, IPR011531 : HCO3-transporter	HCO3- transporter, eukaryote family protein.	AGTTGATGAGACAGTCTTTGACATCGAGAAAGAAATCGATGACCTGCTGCCTATCGAGGT	AK100510	OsBOR1
Os12g0566000	5529	4.63148	4.38866	5.7514	1.7173	2.22669	1.39203	2.19242	1.84559	2.16049	1.45581	1.00095	1.02016	-0.0364127	0.74658	0.513191	-1.30749	-1.15481	-1.32894	0.25483	-0.867977	0.0706697	-0.425381	0.0666032	-0.188509	-1.26195	-0.763159	-0.584606	-1.16813	-0.514891	-0.769254	-0.870671	-0.564638	0.0364127	-1.50392	-1.039	-1.14779	Os12g0566000|AK060451|NA|AK060451	GO:0006820|GO:0005452|GO:0015380|GO:0016020|GO:0016021	GO:0006820 : anion transport	GO:0016020 : membrane, GO:0016021 : integral to membrane	GO:0005452 : inorganic anion exchanger activity, GO:0015380 : anion exchanger activity	IPR003020 : HCO3- transporter, eukaryote, IPR011531 : HCO3-transporter	HCO3- transporter, eukaryote family protein.	TATTTCCTGATTTGGAGCACCATATGTGTAATCTCTGAACTACCAGAATATTAGAGTGAC	AK060451	OsBOR1
Os12g0566000	16322	4.91578	4.64373	6.12247	1.67292	2.22999	1.44477	2.22402	1.95717	2.26135	1.52945	0.971207	1.26191	-0.0329928	0.76583	0.527293	-1.29504	-1.16193	-1.33091	0.284395	-0.771722	0.0645671	-0.383886	0.0329928	-0.184635	-1.25193	-0.725621	-0.54769	-1.27617	-0.59126	-0.885882	-0.918395	-0.417504	0.0560489	-1.45095	-1.08954	-1.05303	Os12g0566000|AY339063|NA|AY339063	GO:0006820|GO:0005452|GO:0015380|GO:0016020|GO:0016021	GO:0006820 : anion transport	GO:0016020 : membrane, GO:0016021 : integral to membrane	GO:0005452 : inorganic anion exchanger activity, GO:0015380 : anion exchanger activity	IPR003020 : HCO3- transporter, eukaryote, IPR011531 : HCO3-transporter	HCO3- transporter, eukaryote family protein.	AGGAATCCGCAGCCCTTGTATCTCTGAGAGGGCATACAGCCCTTGTATCACCGAGTTGAG	AY339063	OsBOR1
osa-miR169c	22545	4.59589	4.85127	6.02792	3.31147	3.03149	3.04334	3.45625	2.90911	4.29637	-0.100587	-0.259097	0.164206	3.52886	-0.195724	5.54015	0.595059	0.145886	0.0757475	0.135573	1.40399	-0.497816	-0.717198	-0.937151	-0.624989	-0.0757475	-0.194994	-0.253263	-0.770731	-0.833362	-0.114765	-0.587748	-0.539595	-0.747055	-0.308761	0.490516	-0.333547	osa-miR169c|Os04|NA|osa-miR169c							CAGCTTTGCTGAAGCGCCTTGGAGTTAGCCGGCAAGTCTGTCCTTGGCTACACCTAGCTC	Os04
osa-miR319a	8989	6.46754	5.9288	6.25231	0.980439	0.180174	0.573289	2.73107	1.50557	2.97911	0.275924	0.171917	-0.46569	-0.16106	-0.50867	-1.3902	-0.931412	-0.400722	-0.901804	-0.00775528	0.0328541	-0.11032	0.175163	-0.978416	0.0610781	-0.120671	-0.111735	-0.165483	-0.0015068	0.154074	0.148527	-0.284492	-0.384195	-0.627008	-0.62522	0.196921	0.00150776	osa-miR319a|Os01|NA|osa-miR319a							AGCTAAAATTTAGCTCTGCGCCGTTTGTGGTTGGACTGAAGGGTGCTCCCTTGCTCAAGC	Os01
osa-miR319a	17856	5.03347	4.28096	4.5742	-0.0126514	0.158224	0.577656	-0.0353775	-0.491842	0.0260935	0.249201	0.00850201	0.499503	0.0711479	0.153498	-0.023983	0.269836	0.431816	0.339028	-0.401969	-0.499318	-0.415198	-0.403158	-0.632104	-0.334812	0.222504	0.12384	0.0433035	-0.479137	-0.570399	0.206064	-0.292505	-0.22793	-0.449571	-0.00850105	-0.307096	-0.0417643	osa-miR319a|Os01|NA|osa-miR319a							TGTGTAAGAAGAGAGCTCTCTTCAGTCCACTCTCAGATGGCTGTAGGGTTTTATTAGCTG	Os01
osa-miR319b	25865	4.3335	4.72625	4.67407	0.157706	-0.00333452	-0.136594	0.583053	0.0434313	0.481423	-0.106835	-0.0139847	-0.316624	0.245924	0.21869	0.134486	0.229515	0.379078	0.393006	-0.112229	-0.403533	0.0754924	-0.274396	-0.0297532	-0.326804	0.185764	0.0227747	0.125597	-0.70715	-0.740931	-0.518464	-0.719773	-0.718841	-0.597199	-0.301246	0.00333404	-0.280214	osa-miR319b|Os01|NA|osa-miR319b							GGTAACGTTCCGATCTCGCGCCGTCTTTGCTTGGACTGAAGGGTGCTCCCTCCTCCTCGA	Os01
osa-miR319b	9765	4.16698	4.65121	4.58379	-1.07621	-0.632087	-0.492126	0.132219	-0.983493	-0.970167	-0.799409	-0.994923	-0.685497	0.444061	-1.06957	0.00103664	-0.110811	-0.6231	-0.697293	0.398246	0.372824	-0.0914421	0.0592823	0.623809	0.069808	0.599682	0.880466	1.12475	-0.00103664	0.13208	0.0647144	-0.00968742	-1.28282	0.176439	-0.554228	0.27144	-1.0849	osa-miR319b|Os01|NA|osa-miR319b							GATGGATGGAAGAGAGCGTCCTTCAGTCCACTCATGGGCGGTGCTAGGGTCGAATTAGCT	Os01
osa-miR395d	6445	2.78063	4.75679	4.02316	-0.154222	0.034523	0.425413	-0.156714	-0.595788	-0.166917	0.149012	3.82539	1.99381	-0.222583	-0.168492	0.799398	0.108137	0.282202	0.226604	-0.528549	-0.157017	-0.349299	-0.56348	0.240196	-0.412512	0.166828	0.192698	-0.034524	-0.593582	-0.644269	0.0600433	-0.333044	-0.276289	0.163793	-0.143768	0.387255	-0.179897	osa-miR395d|Os04|NA|osa-miR395d							GTATTGTCGTGAGTTCCCTTCAAGCACTTCACGTGGCACTATCTCAATGCCTACTATGTG	Os04
osa-miR395d	6049	2.38501	4.25869	3.54348	-0.210177	-0.0716171	0.345808	-0.188457	-0.708372	-0.277666	0.0297871	3.4641	1.1664	0.00162411	0.099781	2.90064	0.00820827	0.233571	1.22151	-0.0226049	0.284896	-0.590839	-0.13175	-0.874552	0.161774	-0.00162315	-0.0570517	-0.0767078	-0.679592	-0.804973	0.0485401	-0.520984	-0.435522	0.241558	-0.110188	-0.115934	0.329076	osa-miR395d|Os04|NA|osa-miR395d							TCACGTGGCACTATCTCAATGCCTACTATGTGAAGTGTTTGGGGGAACTCTCGATATCAC	Os04
osa-miR395e	3159	2.24263	4.51038	3.76906	-0.108829	0.0381966	0.480741	-0.0991077	-0.60522	-0.137404	0.155004	4.21282	1.38596	0.116037	0.233912	0.0479803	0.120726	0.302399	0.193051	-0.493887	0.277391	-0.478208	-0.542153	-0.771487	-0.41107	0.114017	0.0082674	-0.0082674	-0.606209	-0.707137	0.110703	-0.43066	-0.366476	-0.569815	-0.155427	-0.120947	-0.172198	osa-miR395e|Os04|NA|osa-miR395e							GTATTATCGAGAGTTCCCTTCAACCACTTCACGTGGCACTGTTTCAAGGCCTATTGTGTG	Os04
osa-miR395e	17448	2.27753	4.43681	3.793	-0.441412	-0.225236	0.853498	-0.439446	-0.907336	0.429441	0.527847	3.65185	1.99733	-0.245358	0.423194	-0.410633	2.64621	0.261833	0.361275	-0.793415	0.20797	0.360413	-0.818064	-0.347313	-0.734036	0.81984	-0.290134	0.587706	-0.872666	-0.991782	-0.207969	-0.698207	-0.644547	-0.858215	-0.412349	0.625041	1.00504	osa-miR395e|Os04|NA|osa-miR395e							TCACGTGGCACTGTTTCAAGGCCTATTGTGTGAAGTGTTTGGGGGAACTCTCGATATCAC	Os04
osa-miR395f	1735	1.35334	3.81556	3.2295	-0.056118	0.0988922	0.574852	-0.0747614	-0.492354	-0.00474453	0.267528	3.01767	0.75282	0.0934019	0.205626	0.00474453	0.191792	0.336537	0.278464	-0.448901	-0.50942	-0.368166	-0.481747	-0.372636	-0.382228	0.213953	0.0352898	0.0365553	-0.570909	-0.606692	0.11254	-0.319377	-0.343781	-0.531895	-0.111422	-0.399607	-0.106109	osa-miR395f|Os04|NA|osa-miR395f							ACTTCACATGGTACTATTTCAAGGCCTACTATGTGAATTGTTTGGGGGAACTCTCGATGT	Os04
osa-miR395f	2522	2.21938	3.94419	3.47515	-0.150764	0.0216341	0.46561	-0.175351	-0.552856	-0.0807018	0.210448	3.21565	1.55264	-0.190758	-0.104073	0.511855	0.0898514	0.24735	0.227063	-0.55853	0.55851	-0.4417	0.0122709	-0.557727	0.236663	0.141923	-0.0141973	-0.0948019	-0.267872	0.510535	-0.0122709	-0.381145	0.108805	-0.602453	-0.197583	-0.477574	-0.194821	osa-miR395f|Os04|NA|osa-miR395f							TTATCGCGGGTTCCCTTCAATCACTTCACATGGTACTATTTCAAGGCCTACTATGTGAAT	Os04
osa-miR395g	618	1.92553	4.33138	3.6882	-0.0674667	0.0987701	0.586886	-0.0819921	-0.526269	-0.0140305	0.246014	3.81941	1.73778	0.161848	0.293423	0.093647	0.190396	0.3225	0.263447	-0.450037	0.710022	-0.395103	-0.51623	-0.692476	-0.392277	0.196774	0.000618	-0.000619	-0.601093	-0.643834	0.0827227	-0.368843	-0.370661	-0.557428	-0.149549	-0.4301	-0.135015	osa-miR395g|Os04|NA|osa-miR395g							CTTCACGTGGCACTATTTCAATGCCTATTGTGAAGTGTTTGGGGGAACTCTCGATGTCAT	Os04
osa-miR395g	29264	2.99897	5.23727	4.24575	-0.123218	0.0946674	0.958075	-0.143387	-0.600753	-0.150604	0.118638	4.25057	1.81363	-0.121516	-0.0363693	0.83137	0.158386	1.50725	0.27887	-0.467284	1.14933	0.375159	-0.505351	-0.720207	-0.397793	0.131265	0.0217257	-0.0217257	-0.553726	-0.66326	0.112752	-0.361408	0.677165	-0.362653	-0.0952482	-0.390515	-0.113334	osa-miR395g|Os04|NA|osa-miR395g							GTATCACCGTGAGTTCCCTTCGAACACTTCACGTGGCACTATTTCAATGCCTATTGTGAA	Os04
osa-miR395p	28159	2.81768	5.03092	4.14146	0.379854	1.31718	0.415037	-0.231843	-0.685761	-0.235614	0.0286875	4.15801	2.3636	-0.194007	3.96605	-0.279108	2.53302	1.80523	0.196893	-0.555301	0.43138	-0.018672	-0.592244	-0.806231	-0.489171	0.0493746	-0.0696268	0.64082	-0.642555	-0.749864	0.018672	-0.44936	-0.41204	-0.610024	-0.184593	0.961287	-0.200667	osa-miR395p|Os04|NA|osa-miR395p							GAGTTCCCTTCAAGCACTTCACGTGGCACTATTTCAATGCGTACCGTGTGAAGTGTTTGG	Os04
osa-miR395r	7286	2.4032	4.43907	3.63445	-0.00100517	0.175664	0.570942	0.00100422	-0.444535	-0.0124426	0.284911	3.44178	1.32648	-0.0450497	0.0195122	-0.14323	0.224717	0.432076	0.35321	-0.37634	-0.416452	-0.310809	-0.394676	-0.613028	-0.269394	0.245437	0.145884	0.124453	-0.439432	-0.536966	0.226124	-0.228734	-0.230366	-0.414814	0.00963879	-0.288383	-0.0202436	osa-miR395r|Os04|NA|osa-miR395r							GAGTTCCCTTCAACCACTTCACGTGGCACTATTTTAGGACCTACTATGTGAAGTGTTTGG	Os04
osa-miR395s	10629	2.00302	4.39065	3.45506	-0.101118	0.0355797	0.452756	-0.105477	-0.597028	-0.166773	0.163946	3.71888	1.18777	0.0310602	0.134215	-0.0454559	0.163646	0.324285	0.206955	-0.513193	0.0525532	-0.506177	-0.494448	-0.742956	-0.422014	0.128866	0.0465813	-0.0310593	-0.570213	-0.666087	0.145308	1.81798	-0.317404	-0.535254	-0.112328	-0.39123	-0.14205	osa-miR395s|Os04|NA|osa-miR395s							CTTCACGTGGCACTATTTCAATGCCTATTGTGAAGTGTTTGGGGGAACTCTCGATGTTCC	Os04
osa-miR395s	38463	2.70313	4.98085	4.18976	-0.32426	0.351747	0.429755	-0.319524	-0.784531	-0.00398159	-0.0238304	4.01995	2.08194	-0.264412	-0.18122	1.46099	-0.046896	0.777373	0.722995	-0.65659	1.28058	-0.155533	-0.654512	-0.778806	-0.562776	-0.0524731	0.54817	2.35695	-0.718471	0.0181828	-0.0333633	-0.512698	-0.484271	0.0674992	0.266019	1.13226	0.00398159	osa-miR395s|Os04|NA|osa-miR395s							GTATCACCGTGAGTTCCCTTCAAGCACTTCACGTGGCACTATTTCAATGCCTATTGTGAA	Os04
[truncated: 5 more columns]

## Sheet: Cluster2
Supplemental Table 2. The list of genes categorized into 28 clusters by K-means analysis.
Cluster2
Locus	FeatureNum	SA_1	SA_2	SA_3	P3_1	P3_2	P3_3	P4S_1	P4S_2	P4S_3	P4Bb_1	P4Bb_2	P4Bb_3	P4Bm_1	P4Bm_2	P4Bm_3	P4Ba_1	P4Ba_2	P4Ba_3	P5S_1	P5S_2	P5S_3	P5BS_1	P5BS_2	P5BS_3	P5B_1	P5B_2	P5B_3	P6S_1	P6S_2	P6S_3	P6BS_1	P6BS_2	P6BS_3	P6B_1	P6B_2	P6B_3	accessions	GO.Avadis.	GO_biological_process	GO_cellular_component	GO_molecular_function	InterPro_id	Rap2.Description	Sequence	SystematicName	symbol	Gene.name	Family
Os01g0133200	33900	7.04544	6.20669	6.98235	7.31993	7.18019	6.87655	7.79972	7.44412	7.93632	6.22889	5.66549	6.12753	-1.58305	-0.626303	-3.24934	0.649303	-0.980161	-2.04915	3.16419	1.43483	2.64016	-0.673292	0.186299	-0.561238	-3.36478	-0.186299	-3.67543	-2.30839	-0.996924	-0.922382	-0.82853	0.579717	-1.7668	-2.5675	-2.71936	-2.87689	Os01g0133200|AK060424|NA|AK060424						Conserved hypothetical protein.	ACCGTTGCTGCTGTATCTGTTTATCAGTCTGTGGGGAGAACTTTCTTTTCCCTGCTTCAA	AK060424
Os01g0176500	4710	7.52665	6.84856	7.34536	8.48842	8.45495	8.10102	8.52881	8.61602	8.66502	7.97045	6.95016	7.5276	-2.80059	-1.78682	-2.8947	1.24075	-1.56705	-1.61695	5.23968	3.89553	4.83497	0.19437	1.43571	-0.41618	-2.69421	-2.79412	-2.79524	-2.05775	-0.19437	-0.718034	-3.19661	-1.29971	-3.38628	-2.94767	-2.90887	-2.82753	Os01g0176500|AK102552|NA|AK102552						Conserved hypothetical protein.	ACTAGTGAGACAGACATTTACTGTTCATGGTCACTATTATGTGATCATACTGGCGTTGTA	AK102552
Os01g0177100	1098	5.99585	5.63271	5.85592	6.46127	6.2159	6.17121	5.85648	5.83804	6.30339	4.50837	3.48917	4.00175	-0.452125	1.78422	0.490681	0.00883388	-0.0672474	0.064477	-0.887427	-0.935864	0.246835	-0.947564	-0.00883388	-0.793623	0.155568	-0.477363	-0.508876	-0.985276	-0.83565	-0.425158	-0.538156	-0.761103	-0.929015	-0.53199	-0.817939	-0.520988	Os01g0177100|AK122062|NA|AK122062	GO:0007165|GO:0003677|GO:0008601|GO:0000159|GO:0005634	GO:0007165 : signal transduction	GO:0000159 : protein phosphatase type 2A complex, GO:0005634 : nucleus	GO:0003677 : DNA binding, GO:0008601 : protein phosphatase type 2A regulator activity	IPR001680 : WD-40 repeat, IPR000009 : Protein phosphatase 2A regulatory subunit PR55, IPR007591 : Single-stranded DNA-binding protein, SSDP, IPR013720 : LisH, IPR006594 : Lissencephaly type-1-like homology motif, IPR011046 : WD40-like	Similar to STYLOSA protein.	CATCTCTGCTATGAATATGAAGAATGTGATGAATGTGGCATTCTCGTAGGAATTTCAAGG	AK122062			LUG
Os01g0177100	33628	6.45282	6.26979	6.36451	6.68794	6.33017	6.40112	5.90067	5.79439	6.24412	4.36941	3.13978	3.99553	0.420976	1.04608	0.78985	-0.909308	-2.58891	-2.48728	0.12823	-0.622162	-0.128231	-0.372712	0.356677	-0.28573	-1.67872	-1.47222	-1.26901	-2.31807	-1.94886	-4.14117	-1.65944	-1.16796	0.313659	-3.94088	-1.28266	-1.84775	Os01g0177100|AK072687|NA|AK072687	GO:0007165|GO:0003677|GO:0008601|GO:0000159|GO:0005634	GO:0007165 : signal transduction	GO:0000159 : protein phosphatase type 2A complex, GO:0005634 : nucleus	GO:0003677 : DNA binding, GO:0008601 : protein phosphatase type 2A regulator activity	IPR001680 : WD-40 repeat, IPR000009 : Protein phosphatase 2A regulatory subunit PR55, IPR007591 : Single-stranded DNA-binding protein, SSDP, IPR013720 : LisH, IPR006594 : Lissencephaly type-1-like homology motif, IPR011046 : WD40-like	Similar to STYLOSA protein.	TTTTGCTGACCCTGGGAAAGTAGCATTTTGTACAGAACATGAACTATGCTTTAGTATTAA	AK072687			LUG
Os01g0191800	540	7.39755	6.6529	7.40538	8.0427	8.29424	7.88978	8.18517	8.27274	8.44981	7.62871	6.7728	7.35937	-1.26304	-0.72533	-1.85897	1.00188	-1.47937	-2.47183	4.80466	3.23071	4.43159	-0.0132337	1.07313	-0.134328	-3.15173	-3.36718	-3.09153	-1.48925	-0.474031	0.0132341	-1.93353	-0.883157	-2.04936	-1.47814	-2.49105	-2.40101	Os01g0191800|AK061360|NA|AK061360						Similar to Serine/threonine-protein kinase 12 (EC 2.7.1.37) (Aurora-B) (Fragment).	ATGGGGTTGTGATATGTTTTCTGTGCAACGCCCTGTACTTAATGTACTAATCGTATTTCT	AK061360
Os01g0201600	24410	6.62651	6.08337	6.80943	8.46668	8.64885	8.43571	7.92322	8.30951	8.20246	8.24555	8.11554	8.43712	-0.884526	0.596062	-1.26651	2.24775	0.622973	-0.0196676	-0.31976	-1.52464	-0.441442	-0.828097	-0.988288	-1.85282	0.269043	0.24299	0.0196671	-0.91389	-0.43199	-1.08084	-1.00743	-1.5024	-2.23319	-0.220686	-0.722883	-0.667174	Os01g0201600|AK073568|NA|AK073568					IPR011050 : Virulence factor, pectin lyase fold	Virulence factor, pectin lyase fold family protein.	ACGACGACGACGACGTACGCAACGTACGCATCCGTGCATGCATGCATGGCTTAATTGTTT	AK073568
Os01g0205900	34469	7.72335	7.27623	7.15626	5.52728	5.73063	5.41854	7.30208	7.72382	7.54682	7.65198	8.59514	8.17102	3.13128	3.27497	1.93927	0.172195	-1.43372	-1.49869	-0.912966	-0.939136	-0.753271	-2.2774	-0.172195	-1.25269	-1.65776	1.1129	-1.79509	-2.26701	-2.44001	-1.6721	-2.13879	-2.11672	-2.30521	-1.71887	-1.30604	0.436952	Os01g0205900|AK060687|NA|AK060687	GO:0006979|GO:0004601	GO:0006979 : response to oxidative stress		GO:0004601 : peroxidase activity	IPR002016 : Haem peroxidase, plant/fungal/bacterial, IPR000823 : Plant peroxidase, IPR010255 : Haem peroxidase	Similar to Class III peroxidase GvPx2b (Fragment).	ATAAACTTATTATCAAATCTTGTTTTTACCAAAAGCAAATGGAAAAAATGCTGTTCTTGC	AK060687
Os01g0205900	27044	9.08379	8.63549	8.60473	7.15158	7.3127	7.04292	8.64364	9.15906	9.02154	9.08814	9.88253	9.45116	4.46673	2.83777	3.20596	1.13326	-1.75666	0.365215	-0.591208	-0.365215	-0.657558	-2.85341	-0.876268	-0.51099	-2.83104	-3.08114	-3.58606	-3.93647	-2.24117	-3.44839	-1.82347	0.538614	-3.31686	-3.65225	-2.72058	-1.1454	Os01g0205900|AK105932|NA|AK105932	GO:0006979|GO:0004601	GO:0006979 : response to oxidative stress		GO:0004601 : peroxidase activity	IPR002016 : Haem peroxidase, plant/fungal/bacterial, IPR000823 : Plant peroxidase, IPR010255 : Haem peroxidase	Similar to Class III peroxidase GvPx2b (Fragment).	GTACGCTTCGTGAACGCCATAAACTTATTATCAAATCTTGTTTTTACCAAAAGCAAATGG	AK105932
Os01g0215700	9914	6.43595	6.2012	6.34584	7.07628	6.89083	7.33152	7.05661	7.10038	7.17263	7.57186	7.89727	7.83845	0.032589	-0.707111	-0.887795	0.753386	-2.84792	-4.80102	3.4932	2.49201	3.86984	-0.032589	0.11473	-0.340796	-5.56281	-5.09606	-6.24536	-2.06972	-1.04911	-1.18083	-2.21488	-1.94399	-2.57021	-4.94506	-5.03455	-4.69199	Os01g0215700|AK059088|NA|AK059088	GO:0006629	GO:0006629 : lipid metabolism			IPR001087 : Lipolytic enzyme, G-D-S-L	Lipolytic enzyme, G-D-S-L family protein.	TTTGGGCGTGACTGTGTCCGTGCTACTTTTGACTTTGCAAGTACTGAATTATAGTACTCA	AK059088
Os01g0215700	15955	6.63999	6.42189	6.58756	7.23204	6.91338	7.3037	7.37564	7.32057	7.32667	7.80226	8.02208	7.94771	0.0697427	-0.696754	-1.00945	0.575359	-2.47104	-4.16882	3.63346	2.73754	3.96005	-0.0697432	0.100413	-0.21283	-4.30834	-4.40652	-4.45793	-2.44644	-1.14525	-0.92425	-2.37375	-2.08725	-1.98124	-4.53015	-4.83552	-4.54621	Os01g0215700|AK119642|NA|AK119642	GO:0006629	GO:0006629 : lipid metabolism			IPR001087 : Lipolytic enzyme, G-D-S-L	Lipolytic enzyme, G-D-S-L family protein.	TGCTACTTTTGACTTTGCAAGTACTGAATTATAGTACTCAGCACAACTGCACAAACCTTT	AK119642
Os01g0251400	18608	7.53528	6.92536	7.79336	8.50864	8.74399	8.35336	8.58051	8.69443	8.65245	8.72975	8.79377	8.90729	1.51625	2.05555	1.52617	2.53603	-1.67508	-2.32675	0.516736	-1.94801	-0.150932	-0.200445	0.150932	-0.265698	-2.16893	-1.80592	-4.33371	-0.608156	-0.39184	-2.03071	-0.542105	-0.366977	-2.55333	-1.99917	-4.40227	-4.48189	Os01g0251400|AK060341|NA|AK060341						Hypothetical protein.	TTCGTGATCATGTAGTAGTACTACCACTGTTTCGAGCTCGAGGCATGAATAATGCTAAAT	AK060341
Os01g0273100	34203	7.03348	6.43636	6.92919	7.54498	7.86491	7.33852	7.79343	7.77783	7.99334	7.00502	6.03041	6.75059	-1.29145	-1.45621	-4.65006	0.748324	-1.07074	-1.7592	4.92243	3.28006	4.46218	0.292423	0.925396	-0.292422	-4.31161	-4.41095	-4.44277	-1.35519	-0.619448	-0.926244	-2.18922	-1.44764	-3.12098	-4.13503	-3.8035	-3.02883	Os01g0273100|AK105320|NA|AK105320	GO:0006464|GO:0006512|GO:0004842	GO:0006464 : protein modification, GO:0006512 : ubiquitin cycle		GO:0004842 : ubiquitin-protein ligase activity	IPR000608 : Ubiquitin-conjugating enzyme, E2	Similar to Ubiquitin conjugating protein-like (Ubiquitin-conjugating enzyme) (Ubiquitinating enzyme).	TGATTCGAATGCGATTGTTGTGCGAGTCGGATTGGAACTGTTCGATCTGTAATTTTTTTT	AK105320
Os01g0306100	21593	7.3685	6.84129	7.26567	7.35774	7.62986	6.91361	6.81504	7.13577	7.11212	6.61744	5.61615	6.45425	-0.884685	-0.801337	0.0828381	0.764562	-0.465686	-0.551114	1.46981	-0.0473995	1.79458	0.0473995	0.25612	-1.22963	-0.655975	-0.780436	-0.868777	-1.38307	-1.4461	-0.701013	-1.17175	-1.12724	-0.527465	-0.908487	-1.20812	-0.928762	Os01g0306100|AK111041|NA|AK111041					IPR010433 : Plant specific eukaryotic initiation factor 4B	Plant specific eukaryotic initiation factor 4B family protein.	ATGATTAGACGTGTACCTAATGCAGTACTAGTATAACATGTTGCCACAAGTTTAGGCAGT	AK111041
Os01g0312800	8006	7.68228	7.43506	7.96553	9.56263	9.27639	8.58653	7.05415	6.96077	7.65495	5.66382	6.25809	5.98005	0.0730243	-0.0861259	0.349164	-0.762423	-1.3433	-2.30786	0.228401	1.34678	-0.195188	0.806335	-1.18739	-0.0730243	-2.55122	-1.1065	-2.37522	-2.08089	1.23335	-2.83255	-0.782715	-0.895381	-1.20297	-2.43943	-1.18699	-2.17168	Os01g0312800|AK106887|NA|AK106887	GO:0005975	GO:0005975 : carbohydrate metabolism			IPR012343 : Glycoside transferase, six-hairpin, subgroup, IPR001701 : Glycoside hydrolase, family 9, IPR008928 : Six-hairpin glycosidase	Similar to CEL4=CELLULASE 4 (Fragment).	GATGTTCGTCCGGAAAATGTACCCAGTTGCAACTCGCAACTGATTGCGAAATCAACAAGT	AK106887
Os01g0327500	44387	10.4283	9.54524	10.4474	12.105	12.0643	11.5982	11.1403	10.8131	11.5047	8.80598	5.84609	8.37537	-0.303185	1.16528	-0.389572	3.74914	0.340778	0.274012	-0.484327	-0.60164	-0.480639	-0.530174	-0.731593	-0.459602	0.124331	-0.0393362	-0.154951	-0.550524	-0.665119	0.0393362	-0.400182	-0.323908	-0.503283	-0.147211	-0.432763	-0.154701	Os01g0327500|AK107756|NA|AK107756						Conserved hypothetical protein.	CTGTTAATCTCATCTACATTTCCACTTCTTCAGAGGTTTACTGTCTACTAATGAAGTGGT	AK107756
Os01g0332500	6045	6.83871	6.69147	7.36389	7.59377	7.67057	6.89855	5.64205	5.27664	6.10823	3.94213	2.7123	3.27631	2.00089	1.80178	1.91874	-0.855912	-0.658858	-0.254241	0.482915	-0.299558	0.0872812	-0.725522	0.144538	-0.567361	-0.87176	-0.19724	-0.972219	-1.09846	-1.21921	-0.83022	-1.39991	-1.03889	-1.52496	-0.0872812	-1.25811	-1.13739	Os01g0332500|AK101382|NA|AK101382	GO:0006508|GO:0003824|GO:0004185	GO:0006508 : proteolysis		GO:0003824 : catalytic activity, GO:0004185 : serine carboxypeptidase activity	IPR001563 : Peptidase S10, serine carboxypeptidase, IPR000379 : Esterase/lipase/thioesterase	Similar to Serine carboxypeptidase II-like protein.	ATCCAGCCTGAAGCTCTTGGTAACTTTTGTTGGTAAAGCATCTCAAGTCTCAAGCAATTA	AK101382
Os01g0551800	42646	6.58286	6.95864	6.56887	4.38736	4.58917	4.6807	5.75691	5.81182	5.22246	5.35814	4.13077	5.10835	-0.870384	0.376658	-0.215261	-1.71162	-1.51618	-1.6221	0.45915	0.431915	0.209424	0.409001	0.924264	-0.3042	-1.77642	-1.83471	-1.86291	-2.41488	-0.41178	-1.75839	-1.78043	-2.18508	-0.209424	-1.97948	-2.26529	-1.98129	Os01g0551800|CI550400|NA|CI550400						Hypothetical protein.	GATCCCATGGCACAGCAAGAATCTCTGAATACTTTTTACATCGTTTTCTTCCCATGAAAA	CI550400
Os01g0605500	36717	6.44322	5.57695	6.34418	6.91706	7.18236	6.49567	7.14116	7.3307	7.50477	6.45368	5.63117	6.19211	-0.746877	-0.701817	-0.688484	-0.491491	0.00432396	-0.567075	2.80091	1.51269	2.73588	-1.30156	0.136176	-0.659924	-0.151533	-0.808368	-0.551135	-0.657289	-0.182957	-0.735368	0.275152	-1.15132	-0.0786696	-0.245871	-0.461334	-0.00432396	Os01g0605500|Os01g0605500|NA|Os01g0605500	GO:0007018|GO:0003777|GO:0005524|GO:0005875	GO:0007018 : microtubule-based movement	GO:0005875 : microtubule associated complex	GO:0003777 : microtubule motor activity, GO:0005524 : ATP binding	IPR001752 : Kinesin, motor region	Kinesin, motor region domain containing protein.	CAGCTCAAGCAGAAGGATGAGTTCATCCGTGATCTGATCAACAGGAAGACCTCAAATGTT	Os01g0605500
Os01g0657400	13980	7.15904	6.33188	6.75011	8.32818	8.24265	7.85012	9.75733	9.37293	8.89033	8.81472	6.71624	7.36973	0.532243	1.21209	-0.532133	2.37979	-0.0114636	1.61749	-0.204315	-1.01827	0.0114641	-0.900838	-0.822275	-1.2768	-1.64267	-1.59255	-2.06265	-1.18285	-0.753388	-0.939731	-1.47756	0.0985956	-1.49402	-2.33517	-1.75834	-1.90386	Os01g0657400|AY339377|NA|AY339377	GO:0003700|GO:0005634		GO:0005634 : nucleus	GO:0003700 : transcription factor activity	IPR001471 : Pathogenesis-related transcriptional factor and ERF	Similar to Ethylene-responsive transcription factor 5 (Ethylene-responsive element binding factor 5) (EREBP-5) (AtERF5).	TGCTCTTCTGGTGTCTGCTTGTGTTGAGTGAGTCGATGAGAAATGTATTGTCCTGAGAGT	AY339377			AP2-EREBP
Os01g0657400	42499	5.98791	5.13333	5.57068	7.21816	7.09617	6.77524	8.69157	8.26611	7.75248	7.70528	5.44753	6.18431	0.66143	1.34552	-1.1619	1.12035	-0.267541	0.771677	0.205226	-0.205226	-0.649174	0.592433	-1.74769	-1.39074	-1.58876	-1.12556	-1.37529	-1.8029	-1.53598	-1.01262	-3.09244	-3.12762	-2.44007	-1.75736	-1.7941	-1.34893	Os01g0657400|AY323486|NA|AY323486	GO:0003700|GO:0005634		GO:0005634 : nucleus	GO:0003700 : transcription factor activity	IPR001471 : Pathogenesis-related transcriptional factor and ERF	Similar to Ethylene-responsive transcription factor 5 (Ethylene-responsive element binding factor 5) (EREBP-5) (AtERF5).	TTCCCGCTCAACCCGCTTCCCGCAATTTTCTAAAAACGGGATCGGCTTCTTCAATCACGG	AY323486			AP2-EREBP
Os01g0679500	33999	7.30657	7.32314	7.12906	6.66142	6.62946	6.53636	6.42915	6.59403	6.98965	5.36505	5.28642	5.48428	-3.04386	-0.89349	-2.06179	0.569645	-2.7548	-2.83166	0.928434	-0.241247	0.852929	-0.522866	0.0792632	-0.950865	-2.79345	-3.08289	-3.07752	0.684679	-1.34926	-1.4007	-1.91517	-0.0792632	0.284886	-3.21263	-3.48745	-2.29695	Os01g0679500|CI135763|NA|CI135763	GO:0006508|GO:0004194	GO:0006508 : proteolysis		GO:0004194 : pepsin A activity	IPR009007 : Peptidase aspartic, catalytic, IPR001461 : Peptidase A1, pepsin	Peptidase A1, pepsin family protein.	AAGAACCGACGGCTCAGATTCAAGAGGTCGCGGTGCATGCACTGATTCAACGGTGCCGAT	CI135763
Os01g0684800	41381	6.21763	5.82778	6.56395	6.64736	6.63972	6.41918	6.45122	6.47849	6.77543	5.52262	4.82167	5.35357	-0.814439	-0.749202	-0.867824	-0.754577	-0.587335	-0.691705	-1.38874	-1.45365	-1.32683	1.02719	1.35289	1.50584	-0.840473	-0.909053	-0.915744	-1.49026	0.13513	-0.834964	-0.13513	1.31137	1.12977	-1.04972	-1.33443	-1.04828	Os01g0684800|AK073525|NA|AK073525	GO:0018346|GO:0008318	GO:0018346 : protein amino acid prenylation		GO:0008318 : protein prenyltransferase activity	IPR002088 : Protein prenyltransferase, alpha subunit, IPR008940 : Protein prenyltransferase	Protein prenyltransferase domain containing protein.	CTGCTTTTCTGTTGCAGTCTTCTTTATGTAGTGGAAATACTGAAGAAATGGCTATGCACA	AK073525
Os01g0685900	2569	6.03583	5.38551	6.24105	7.17574	7.37796	6.68987	7.07424	7.20994	7.29072	6.47129	5.52539	6.21085	-3.34944	-2.03961	-3.42217	-0.15857	-1.87841	-3.27174	3.01065	1.74948	2.64808	0.160328	0.288143	-0.238839	-3.34813	-2.45658	-3.07642	-2.20405	-1.43149	-1.67054	-0.421761	0.158569	-0.505317	-2.11365	-3.71494	-2.53696	Os01g0685900|AK064024|NA|AK064024					IPR007145 : MAP65/ASE1, IPR008936 : Rho GTPase activation protein	Similar to 65kD microtubule associated protein.	CAGTAAAACAGCTCTATACATTAGCTTGCTCACTACTCAGTACAGCTTTCTCGGCAGCAC	AK064024
Os01g0685900	28317	6.32413	5.60369	6.48968	7.21396	7.51302	6.6721	7.18325	7.37381	7.43516	6.46526	5.53452	6.2221	-1.74587	-3.11273	-3.26363	0.219095	-2.66302	-2.76862	3.2071	1.95294	2.65844	0.0213947	0.157602	-0.535759	-2.92526	-3.00475	-3.05187	-3.59392	-1.48598	-0.0642333	-0.782071	-0.0213947	-0.801987	-2.75663	-3.42513	-0.930554	Os01g0685900|AK102005|NA|AK102005					IPR007145 : MAP65/ASE1, IPR008936 : Rho GTPase activation protein	Similar to 65kD microtubule associated protein.	ACTGCAATTGTTTTAATGTTTTCTACAACCAGTAAAACAGCTCTATACATTAGCTTGCTC	AK102005
Os01g0698500	15634	6.66106	5.86829	6.43384	8.65566	8.41064	8.02195	8.03628	7.49769	8.1797	5.61758	3.69588	5.1283	0.208182	-0.198113	-0.142836	1.75797	1.01485	0.0183225	-1.34024	-1.03408	-0.588918	-1.45364	0.153619	0.463899	-2.18457	-2.41539	-1.11107	-2.07492	-1.14145	-2.33629	-0.758245	-1.87308	-2.14254	-1.65943	-0.0183229	-0.931842	Os01g0698500|AK059674|NA|AK059674						Non-protein coding transcript, putative npRNA.	GTAGAGGGGAGGTAATTAAACTGGCAATCTTAGCTAATGCAAATTCTTTTTTCGATCGAT	AK059674
Os01g0708700	43456	5.55987	4.99588	5.58857	5.64146	5.80286	5.14185	5.42413	5.50144	5.50762	5.37814	4.15173	4.85539	-1.27695	-0.872251	-0.150484	-0.933723	-1.07656	-0.530014	2.2694	1.26223	2.0839	-0.823303	-0.432617	-1.42316	-0.590247	-0.761551	-0.67959	-3.62222	-2.63873	-2.97694	0.642479	-0.62494	-1.24872	1.56914	0.150484	-0.430066	Os01g0708700|AK102451|NA|AK102451					IPR000048 : IQ calmodulin-binding region	IQ calmodulin-binding region domain containing protein.	GGTTTCAATGTCTCATTGCTTATTTTGCTCTCTATATTTATGGTGTACAAATGTGAAACT	AK102451
Os01g0726700	9867	8.12235	7.74313	7.75611	4.97622	4.85212	3.34635	6.74862	5.95193	6.23599	4.38763	4.34217	3.81731	-1.84277	-0.991425	-3.61531	0.204541	-2.60342	-3.38109	0.448959	-0.204542	1.32404	3.22627	3.71316	4.2441	-3.47036	-2.01982	-2.33249	-3.0431	-2.68329	-3.43358	-1.49154	-1.10458	-1.04221	-2.65816	-2.23493	-1.91565	Os01g0726700|AK100192|NA|AK100192						Conserved hypothetical protein.	CAGGAGTGTTCTCTGTGGCCTTTTAATTCAGTATGTACTTGTGGCGTTAAGCATCAGACG	AK100192
Os01g0739700	43699	7.21475	7.16343	7.40231	7.93642	7.75601	7.81396	6.5962	6.27042	7.07815	4.61774	2.92547	4.11558	-0.421044	0.00843668	-0.0644655	0.0383406	-0.315573	-0.475247	-0.18882	-1.1567	-0.673482	0.0999966	0.365062	-0.369188	0.261176	0.0113273	-0.00843668	-1.79256	-1.49641	-2.02374	-0.941058	-0.732634	-0.987629	-0.483994	-0.43314	-0.537816	Os01g0739700|AK063960|NA|AK063960	GO:0005975	GO:0005975 : carbohydrate metabolism			IPR000490 : Glycoside hydrolase, family 17, IPR012946 : X8	Glycoside hydrolase, family 17 protein.	TTGCAGATGATGTCTCTTGGTAGTTATAATCCTATTATGCTCGCTGGATTTTTCAGTGCC	AK063960
Os01g0745400	7200	5.99329	5.91424	6.04849	6.77478	6.76484	6.90197	6.33089	6.30852	6.39363	6.29866	5.9285	6.26466	0.689415	0.405404	0.711628	0.817984	-0.461471	0.175696	0.00952721	-0.00952721	-0.853806	-0.131235	-0.190219	-0.534242	-2.96636	-3.21611	-4.06005	-1.53903	-2.39875	-2.41757	-1.61019	-1.05657	-1.39029	-2.17512	-2.69535	-2.0217	Os01g0745400|AK107872|NA|AK107872	GO:0006886|GO:0005801|GO:0016020	GO:0006886 : intracellular protein transport	GO:0005801 : Golgi cis-face, GO:0016020 : membrane		IPR007265 : Sec34-like protein	Sec34-like protein family protein.	GCGATGACTAAATGTTGTGAACTGATGCTACCATGGTTTGGTTTAGTTTAGTTTGTCGTG	AK107872
Os01g0750400	11076	6.89233	5.79842	6.76654	7.22011	7.20128	6.01167	7.56726	7.45264	7.38877	4.93947	3.66678	4.6714	1.69695	1.80533	1.43466	0.580993	-0.264839	0.496244	0.118404	-0.341014	-0.184942	-0.364531	-0.644967	-0.349681	-0.582269	-0.118404	-1.36289	-0.681237	-0.830863	-1.92602	-0.790595	-0.498274	-0.860618	-0.34401	-0.520356	-0.430204	Os01g0750400|CI276976|NA|CI276976					IPR001611 : Leucine-rich repeat, IPR007090 : Leucine-rich repeat, plant specific	Leucine-rich repeat, plant specific containing protein.	AGTTGGCTGGTTGATCCGTGCCACCCGGTGTCCCGGTGAAATCGCTGAATTATTCCCTAG	CI276976
Os01g0756900	16579	7.3247	6.79686	7.1345	7.71867	7.85585	7.43124	7.84936	7.85982	8.01656	7.03452	6.08592	6.80034	0.0785723	-0.0785723	-0.325124	0.935901	-2.32571	-2.7828	3.60269	2.24762	3.35236	-0.138306	0.273538	-0.353104	-2.57084	-3.15589	-2.82174	-2.46956	-1.29636	-1.98874	-2.71301	-2.4292	-1.55423	-3.67535	-3.84678	-2.67972	Os01g0756900|AK058427|NA|AK058427						Conserved hypothetical protein.	ATAGTTATTTTAGGCGTGTTTGTTCTAGTCCGTTATGGAGGTGTTGTGTACTGCCGATCT	AK058427
Os01g0765500	40308	6.25893	5.71637	6.22313	7.13904	7.18924	6.96237	7.12601	7.19266	7.11541	6.84929	5.64533	6.40428	-1.71467	-1.34786	-1.79204	0.0959926	-1.06883	-1.20442	3.48835	2.15349	2.91066	-0.316527	0.438111	-1.15184	-1.35077	-0.491294	-1.10765	-0.229184	-1.42169	-0.336841	-1.46487	-0.20426	-1.29458	0.115524	-1.38051	-0.0959926	Os01g0765500|AK063269|NA|AK063269						Conserved hypothetical protein.	ATGTATTGGATATATGGTTGTGTCCTGGTTTACCTAATTGAGTCAATCAATATGCTTCTG	AK063269
Os01g0765600	12221	8.39618	7.99815	7.69559	8.08859	8.01337	8.41745	8.13069	8.38795	7.11524	8.65014	8.10473	8.3697	-0.223033	-0.16335	-0.295147	0.0674581	0.253987	0.166327	-0.552892	-0.60004	-0.13005	-0.573247	0.841646	-0.451477	0.0506334	-0.0392323	-0.0720129	-0.610871	-0.72041	0.0392323	-0.415145	-0.412591	-0.597858	-0.170618	-0.477042	-0.203515	Os01g0765600|AK108944|NA|AK108944	GO:0005509			GO:0005509 : calcium ion binding	IPR002048 : Calcium-binding EF-hand, IPR011992 : EF-Hand type	EF-Hand type domain containing protein.	GGGACGCCTTAGCAATTTAGCTGTGCTTTGTTTAACACGAAGCCAGCATGAGTACTAGTA	AK108944
Os01g0786500	40756	5.31442	5.04118	4.31565	7.20067	7.0444	7.13658	5.65682	6.25869	4.30517	9.26726	10.5575	10.0519	2.14101	2.725	-0.287198	0.00212574	0.237232	0.111052	-0.599693	-0.664055	-0.539996	-0.601912	-0.837939	-0.514208	-0.00212479	-0.0835628	-0.1231	-0.664077	-0.753118	0.013855	-0.458075	-0.429468	-0.615018	-0.228649	-0.503801	-0.235915	Os01g0786500|CI431395|NA|CI431395	GO:0006118|GO:0005489|GO:0005507	GO:0006118 : electron transport		GO:0005489 : electron transporter activity, GO:0005507 : copper ion binding	IPR003245 : Plastocyanin-like, IPR008972 : Cupredoxin	Plastocyanin-like domain containing protein.	TGAGTTGAGGATTGTGTTTTTACATGGTTTTCTATGTGTTAATTCTAAGTCCTTGAGTCC	CI431395	OsUCL1
Os01g0789000	30288	8.47449	8.21139	8.56632	7.62539	7.27644	7.60721	6.98045	6.26698	7.49626	3.06852	-0.155078	2.24455	-1.07772	-0.378482	-1.15543	-0.792041	-0.586799	-0.67858	-0.395562	2.81081	-0.0442514	0.172948	-0.394309	1.22461	-0.81703	-0.433694	-0.538525	-1.50808	0.0442514	-0.841952	-0.576027	1.06765	0.829571	-1.05337	0.596735	-1.0657	Os01g0789000|CI135385|NA|CI135385					IPR001810 : Cyclin-like F-box, IPR013101 : Leucine-rich repeat 2	Cyclin-like F-box domain containing protein.	GTTTCTGTTTATTTTGTGCTCGTGACTGCTGGACTATAATGGAGCAAACAAGACAATTTG	CI135385
Os01g0805600	13628	6.76966	6.21242	6.6108	8.00526	7.91469	7.62245	7.68031	7.65762	7.83239	7.01047	6.06911	6.71514	-2.51077	-1.28525	-2.58815	1.26459	-0.322411	-0.342497	4.61462	3.37856	4.3033	0.142252	1.01253	-0.142253	-2.59105	-2.77135	-2.70265	-2.75464	-1.00167	-0.807559	-1.99987	-1.16279	-4.18386	-3.16835	-3.83092	-1.94745	Os01g0805600|AK111939|NA|AK111939	GO:0005634		GO:0005634 : nucleus		IPR013763 : Cyclin-related, IPR006671 : Cyclin, N-terminal, IPR004367 : Cyclin, C-terminal, IPR006670 : Cyclin, IPR011028 : Cyclin-like	Similar to Cyclin IaZm (Fragment).	ATGGCCAGGATTTGGCCTTTATGTGATAATACACCTTGGTGTATATAAACTGTCATCTGA	AK111939
Os01g0814100	17135	6.42082	5.87661	6.51606	7.5253	7.76004	6.86656	7.77865	8.22087	7.86678	7.99472	9.70448	9.00509	1.32368	-0.544661	-1.21605	0.34797	-2.4055	-2.64812	0.96641	1.37104	-0.164615	-0.0583005	0.681078	0.0583	-3.216	-2.87089	-2.09958	-2.60297	-1.88077	-3.26824	-2.40364	-3.69991	-3.0131	-3.46152	-2.2563	-3.46582	Os01g0814100|AK059376|NA|AK059376					IPR003612 : Plant lipid transfer/seed storage/trypsin-alpha amylase inhibitor	Similar to Bindin (Fragment).	GTGTATTAATTTACAACACGTTACAGTACGTATGCGCAATGAACGATATTTTTCTGCTTT	AK059376
Os01g0814100	38266	5.97762	5.32493	6.1633	7.13818	7.48749	6.32056	7.34943	7.96551	7.6656	7.78375	9.99811	9.17973	1.51277	-0.654035	-0.844375	0.992499	-0.523252	-0.544125	0.704505	1.54231	0.440193	-0.259598	0.0448346	-0.0448341	-1.65992	-1.705	-1.74293	-0.761692	-2.42322	-1.59628	-0.793669	-2.03853	-2.24039	-1.83344	-2.12236	-1.87297	Os01g0814100|AK061173|NA|AK061173					IPR003612 : Plant lipid transfer/seed storage/trypsin-alpha amylase inhibitor	Similar to Bindin (Fragment).	TAGAGCATATGGTGAGACTATATGTACACACGTAGTGATATCTGGCCATCCGCAGTAGCT	AK061173
Os01g0821900	16520	6.50311	6.31824	6.30884	6.90801	7.01573	6.55191	6.55256	6.76605	6.69396	6.71377	7.09477	7.06953	-0.38092	0.35165	0.38183	0.233473	-0.870385	-1.22652	-1.56615	-2.59712	-1.04155	-0.141109	-0.0502276	-0.380588	-1.70045	-1.60748	-1.84658	-0.94374	-0.821266	-2.07397	0.364932	0.372571	0.0502281	-1.90259	-1.16899	-1.70111	Os01g0821900|AK105103|NA|AK105103	GO:0006468|GO:0004672|GO:0004674|GO:0004713|GO:0005524	GO:0006468 : protein amino acid phosphorylation		GO:0004672 : protein kinase activity, GO:0004674 : protein serine/threonine kinase activity, GO:0004713 : protein-tyrosine kinase activity, GO:0005524 : ATP binding	IPR000719 : Protein kinase, IPR001611 : Leucine-rich repeat, IPR001245 : Tyrosine protein kinase, IPR002290 : Serine/threonine protein kinase, IPR003591 : Leucine-rich repeat, typical subtype, IPR007090 : Leucine-rich repeat, plant specific, IPR011009 : Protein kinase-like	Protein kinase-like domain containing protein.	AATGCTTGTAGTTTGCTTGAAGTTTTAGGGAGGTTGCAAGGCTATTTTGTTGCTTCTCGG	AK105103
Os01g0839900	20903	7.98118	8.07477	8.0451	8.269	8.28382	8.38665	8.35586	8.24991	8.36891	8.37489	8.30697	8.4066	2.33216	1.93699	1.57065	2.90461	-0.551803	-2.2033	-0.393102	-3.21972	-1.03356	-0.361588	0.361588	-0.431963	-1.49986	-2.17557	-2.74239	-2.86057	-1.35472	-2.3777	-0.510081	-1.5703	-1.56553	-0.925582	0.618422	-0.385462	Os01g0839900|AK060655|NA|AK060655					IPR001938 : Thaumatin, pathogenesis-related	Thaumatin, pathogenesis-related family protein.	CTGCTTGTGTTGGCTGCAGGGATGTCTGTGACTGTAATGGTGTTACTGCCAGGTTTCCAG	AK060655
Os01g0844200	33762	8.80904	8.58573	8.96012	9.06487	9.21116	8.91659	8.83321	8.53444	9.25368	5.95679	1.8527	5.35686	-0.00437546	0.00437546	-0.793107	2.12217	-0.129601	-0.262611	-0.972824	-1.06866	-0.188618	0.112225	-0.63039	-0.891289	0.321484	2.44884	-0.50036	-1.05697	-0.748901	-0.365484	-0.880951	-0.812924	-1.01611	-0.0459232	-0.422508	0.227696	Os01g0844200|AK109255|NA|AK109255					IPR012552 : DVL	DVL family protein.	GTCGCTGCACTGCGCATTTTTATTTCTAATTTTTTGATGTCATGTGAGCGCATGAGCATC	AK109255
Os01g0852400	43831	9.83938	9.71595	9.72983	9.33074	9.63734	8.75302	9.28235	9.42483	9.61532	7.77303	6.58932	7.47856	0.954936	2.01887	1.50439	1.68952	-0.443544	-1.08528	0.200197	-1.86331	-1.73963	-0.709242	0.546607	-0.503777	-1.23612	-0.200197	-1.36704	-1.88784	-1.25837	-0.551951	-1.68335	-1.65918	-1.22029	-1.46228	-0.856304	-1.38894	Os01g0852400|Os01g0852400|NA|Os01g0852400					IPR008004 : Protein of unknown function DUF740	Protein of unknown function DUF740 family protein.	AAGGCCGGGCGGCAGCTGACTTCGCAATCGTTCGCCCGTAGCCTACTCCGGATGTACTAA	Os01g0852400
Os01g0854400	8351	5.66996	5.83747	5.92759	6.42747	6.70908	6.49485	6.87255	6.7972	6.5347	6.4461	6.22223	6.27487	-0.415666	0.471051	-0.207642	0.517853	-0.127032	-0.396048	1.82026	-0.498329	0.461815	0.68879	-0.0162702	0.0162706	-2.09767	-2.23269	-2.74482	-1.41268	-1.01783	-2.62837	-2.78123	-3.11003	-2.10498	-2.8832	-2.77688	-2.93644	Os01g0854400|AK108330|NA|AK108330						Conserved hypothetical protein.	GTGCGCATTTGCTCTAATCTTGTACTAGAGTGGAAAAATCATACGGCTGGCTGTTCGTTT	AK108330
Os01g0864000	20603	5.95347	5.72134	5.9258	6.96004	6.95742	6.56719	6.07727	6.46087	6.40085	5.9304	5.62412	5.95142	-1.39931	-0.734075	0.0261111	1.32473	-0.0453095	1.19946	-0.347332	-1.6508	-0.206604	-0.709459	-0.604051	-1.08753	0.198634	-0.0261116	0.340041	-1.41816	-1.24383	-1.14596	-0.584521	-1.16875	-0.584575	-0.734924	0.521483	-1.90978	Os01g0864000|AK106759|NA|AK106759						Conserved hypothetical protein.	TAATTAGCTCCAGCAGCTTGATCTGCTTGATGTAATGACACGCCATATGCCCATGTACGT	AK106759			OFP
Os01g0896400	8464	8.39715	7.6727	8.14562	8.36956	8.76985	8.25655	8.84574	8.85909	9.09491	8.18735	7.43723	8.23065	-1.87892	-1.75013	-1.97957	1.55046	-1.33073	-1.56551	5.5193	4.06814	5.28615	0.0877752	1.33571	-0.212365	-1.67509	-1.74994	-1.77544	-1.69028	-0.0877752	-0.955088	-2.15263	-2.13343	-2.32988	-1.89483	-2.19837	-1.91887	Os01g0896400|AK107067|NA|AK107067						Conserved hypothetical protein.	TGTGTACTCGAATTCTTTTGTACTAAGATGCAAAGCAAATATATATTGCTTTAAAGCGTT	AK107067
Os01g0914300	15019	9.31808	8.72995	10.0694	8.91656	9.95152	8.42671	8.10933	8.2997	7.68156	9.73251	10.8478	10.1891	1.02634	-1.19894	-0.833099	0.546387	-1.56844	-1.64264	-0.546387	-2.28635	0.60028	2.89622	2.21988	1.19503	-1.78113	-1.87319	-1.92348	-2.43734	-2.55993	-1.79956	-1.63967	-2.24041	-2.42673	-1.99956	-2.30534	-2.01676	Os01g0914300|AK103489|NA|AK103489					IPR003612 : Plant lipid transfer/seed storage/trypsin-alpha amylase inhibitor	Plant lipid transfer/seed storage/trypsin-alpha amylase inhibitor domain containing protein.	TCTCTATGTATCAATCTTGTGATTCTCTTGTACGTCATTGCTGTGTGTCTACCTTAATCG	AK103489
Os01g0931200	28598	7.15331	6.30818	6.908	7.40259	7.76593	7.01504	7.94781	7.97832	8.05926	7.26576	6.28341	6.92685	-1.80525	-1.08902	-0.352849	0.427572	0.100357	-1.86784	3.74412	2.34688	3.51147	-0.40805	0.475602	-0.419328	-1.60379	-1.68092	-2.96298	-0.917991	-0.567537	-0.100357	-0.996795	-0.924965	-1.53522	-1.89163	-0.488952	-0.688457	Os01g0931200|AK063586|NA|AK063586	GO:0005488			GO:0005488 : binding	IPR011989 : Armadillo-like helical	Armadillo-like helical domain containing protein.	GTTTTGATTGGGCTATTCCTCAACGTGGTCTCAAAATCAAATTCTATGTGCGATGGCCCC	AK063586
Os01g0942200	13632	7.08434	6.51571	6.97824	8.09953	8.25495	8.05267	7.394	7.21829	7.58753	6.33384	5.24631	6.04003	3.25697	3.66236	3.61903	0.999472	0.00548553	-0.0746918	-0.335013	-0.149275	-0.726741	-0.818356	-0.254568	-0.736422	-0.190996	-0.00548553	-0.329226	-0.876043	-0.993954	-0.200516	-0.699187	-0.655013	-0.868352	0.0644627	-0.734064	-0.450277	Os01g0942200|AK063265|NA|AK063265					IPR001810 : Cyclin-like F-box, IPR005174 : Protein of unknown function DUF295	Protein of unknown function DUF295 family protein.	CAAATTTGAAAACCGTGTACTTAAATTTCAGAAATTTCAAGGGATTTTAGTTACCCAGAG	AK063265
Os01g0946100	5156	6.4696	5.55107	6.14223	6.48295	6.73643	5.79509	6.98901	6.96631	7.13524	5.94074	4.76084	5.58515	-2.41555	-2.34019	-2.52369	-0.848634	-1.9736	-2.0403	4.19063	4.06677	4.0342	-0.144388	0.935225	0.631733	-2.14068	-2.26242	-2.27994	0.144388	-0.414842	-0.809289	-2.627	-1.28065	-2.82117	-2.40052	-2.69247	-2.41788	Os01g0946100|AK099261|NA|AK099261					IPR001680 : WD-40 repeat, IPR011046 : WD40-like	WD40-like domain containing protein.	GGGTTGATGATCTACTCTGATGGATATATTGGAGGATATGAATTAAGGAGTCATGAAGGT	AK099261
Os01g0972300	14852	7.35722	7.12402	7.33361	6.79769	6.76616	6.54978	6.982	6.98683	7.64393	4.85113	3.73422	4.94419	0.806532	0.570262	1.54344	-0.264577	-0.784081	-0.862268	-0.843905	-1.3224	0.199689	0.29889	-0.256075	-0.199689	0.232476	-1.08833	-0.247655	-1.65238	-1.2357	-1.01484	-1.47349	-1.4566	-1.64127	-1.21487	-1.52081	-1.23587	Os01g0972300|AK062432|NA|AK062432					IPR012552 : DVL	DVL family protein.	TAGTCGTCCGGGAATGTTGATTTTGGAGCTAGCCGATGAATTGTGCTTGCTGATTTCTGT	AK062432
Os02g0101400	14201	6.42567	5.94594	6.49986	7.93413	7.78156	7.36333	6.63476	7.02351	6.9717	6.94911	8.29473	7.92433	-0.00642681	-1.04817	-0.0406613	0.00642681	-0.0672216	-0.1777	-0.191761	-0.565306	-0.774264	-0.630162	-0.650879	-0.864433	0.66665	0.880249	1.033	-0.974265	-1.21363	-0.581857	-0.875308	-0.866287	-1.06444	0.244826	0.422026	-0.721567	Os02g0101400|AK067036|NA|AK067036	GO:0006629	GO:0006629 : lipid metabolism			IPR001087 : Lipolytic enzyme, G-D-S-L	Lipolytic enzyme, G-D-S-L family protein.	TTGCTCCCTCTTTTTTGTTTCAACTTTTATTGGATTATATAATATAATAGTATTGCTTGC	AK067036
Os02g0116300	32249	5.51457	5.48154	5.58394	6.12523	5.84651	6.27536	5.81304	5.71831	5.79334	5.99726	5.77828	5.84512	0.555389	0.270554	-1.3786	-1.2057	1.15838	1.53926	-0.873795	-1.92753	-1.00381	-0.216223	0.620769	0.216223	-1.2264	-1.34705	-0.937298	-0.417247	-2.0168	-1.25197	-1.02126	-1.15866	-0.778693	-1.46211	-0.666914	-0.695615	Os02g0116300|AK100087|NA|AK100087					IPR004813 : Oligopeptide transporter OPT superfamily	Oligopeptide transporter OPT superfamily protein.	AGTCGTGGCAAACTGTATAATCAAGTTTCAGTTCAGTCTATAAACACAGTTTGATCTCCT	AK100087	OsYSL7
Os02g0116800	29137	5.14776	5.39929	5.24151	5.9043	5.69883	6.15649	5.16292	5.09024	5.23926	5.29615	5.34324	5.3906	0.0981364	0.861955	0.762425	-0.541481	-0.704143	-0.734848	-0.403945	-0.508695	-0.253534	0.336855	0.586258	0.517901	-1.29881	-0.516871	-0.690858	-1.21026	-0.361829	-1.01626	-0.13501	-0.25784	-0.0981364	-0.284292	-1.2143	-1.53614	Os02g0116800|AK102604|NA|AK102604					IPR005516 : Remorin, C-terminal region	Remorin, C-terminal region domain containing protein.	AAGACGAGTCACTTGTAAGTAACTATGGAGCAGTATATAAGATGCAAGCTTCTTGCCTTT	AK102604
Os02g0172800	41895	7.20664	6.63662	7.41095	8.09502	8.13043	7.9066	7.15561	6.34414	7.35282	3.40248	0.0536089	2.39216	-1.9401	-1.87887	-1.96998	-0.700017	-1.73361	-1.13006	-1.47779	-1.91894	-1.66499	2.73288	3.52686	3.00963	-1.06711	-2.059	-2.06947	-0.821793	-0.0536089	-1.45476	3.3635	3.46032	3.6764	-2.02984	-2.34101	-2.18076	Os02g0172800|AK103838|NA|AK103838	GO:0008270|GO:0005622		GO:0005622 : intracellular	GO:0008270 : zinc ion binding	IPR000315 : Zinc finger, B-box, IPR006734 : Protein of unknown function DUF597	Similar to Zinc-binding protein.	CCAATTTTGTACTTGATGTAACAGCAGGGTTACTTGCATACACTTCCATAACCACATATA	AK103838			PLATZ
Os02g0177300	37953	6.80923	6.32033	6.55625	5.87932	6.46575	5.69179	5.91099	6.82821	5.88598	7.11446	7.03208	7.3588	-0.27732	-0.145119	-0.342671	-0.0576811	0.175236	0.0471296	0.314869	-0.72846	0.292403	-0.668072	-0.351932	0.441011	-0.0640192	-0.147428	-0.173682	-0.732155	-0.827089	-0.0471287	-0.374579	-0.498234	-0.686949	-0.286892	0.295094	-0.297744	Os02g0177300|CI147320|NA|CI147320	GO:0003677|GO:0008270|GO:0005634		GO:0005634 : nucleus	GO:0003677 : DNA binding, GO:0008270 : zinc ion binding	IPR004333 : SBP, IPR011011 : Zinc finger, FYVE/PHD-type	Similar to Squamosa-promoter binding protein 1.	TGTTGCTGTGCATCATGCTCCTTACAACGAAACACTAGCTCTGTTTGCATCTCCTCTTGA	CI147320			SBP
Os02g0179400	33991	6.1805	5.67584	6.45693	6.58449	6.65148	5.74311	5.70288	5.79679	6.07201	4.09251	3.33915	4.04639	-2.59642	-1.74849	-2.60624	0.9387	0.444753	0.121652	-0.0263648	-0.0204859	0.225872	-1.49597	-0.753153	-1.4909	-1.11949	-0.382469	0.0458775	-3.20715	-1.2674	-2.56021	-1.44649	-2.99394	-1.36714	-0.811767	0.0204859	-1.75115	Os02g0179400|CI181233|NA|CI181233							GCCTATTTTGAATTGAGTAGCGATTTTGTAAGAGCAATCGTCCCATTCTCGCCTTGAGAA	CI181233			TUB
Os02g0193600	18143	6.9137	6.28035	6.74182	7.86017	7.93305	7.4244	7.80242	7.80653	8.03231	6.95823	5.79792	6.56875	-0.854505	-0.556419	-1.16618	1.04705	-0.157846	-0.0922656	4.45556	3.14719	4.24603	0.0922656	1.13806	-0.238732	-1.21017	-1.44067	-0.599959	-2.33704	-0.281889	-1.08736	-1.81436	-0.775166	-3.2256	-1.94376	-1.0042	-1.55551	Os02g0193600|AK060499|NA|AK060499					IPR013212 : Mad3/BUB1 homology region 1	Mad3/BUB1 homology region 1 domain containing protein.	TTGCACAATAATTTGATTGATAAATCCTCGACGAGGGTTGGGGGTGCTTAATTTGGTTGG	AK060499
Os02g0226600	36826	6.43022	6.04194	6.49416	6.59218	6.68753	5.97098	6.37049	6.58087	6.83573	6.02168	5.98723	6.26465	-0.15479	-0.407303	-1.39123	0.324427	-0.742313	-1.26244	-0.370024	0.0253124	0.611817	0.295177	0.41604	-0.0253124	-2.70124	-3.49835	-3.52927	-0.542994	-0.321873	-0.250938	-1.09822	-1.02152	-1.28026	-3.6298	-3.91463	3.48586	Os02g0226600|AK109849|NA|AK109849	GO:0045449|GO:0003677|GO:0003700|GO:0043565|GO:0005634	GO:0045449 : regulation of transcription	GO:0005634 : nucleus	GO:0003677 : DNA binding, GO:0003700 : transcription factor activity, GO:0043565 : sequence-specific DNA binding	IPR001356 : Homeobox, IPR012287 : Homeodomain-related, IPR006563 : POX, IPR009057 : Homeodomain-like	POX domain containing protein.	TATATATAAAAGCTGCCGGTGCAGTGATCGCATTTCGCGGTAGATCATGAGCACCTCATT	AK109849			HB
Os02g0258200	26748	8.13832	7.45355	7.99295	8.68408	8.89241	8.33005	8.76315	8.78826	8.84573	8.28918	7.21312	7.89328	-1.95039	-0.139665	-2.98495	1.66337	-1.05334	-1.52508	5.07309	3.81438	4.64145	0.128708	1.26247	-0.128708	-3.00173	-2.51427	-2.78087	-1.99682	-0.240974	-0.783524	-1.90081	-1.33001	-2.65495	-2.18802	-2.21319	-1.55494	Os02g0258200|AK070270|NA|AK070270	GO:0003677			GO:0003677 : DNA binding	IPR009071 : High mobility group box, IPR000910 : HMG1/2 (high mobility group) box	High mobility group box domain containing protein.	TGGTTTAGGCGTAACATTTCGTATGGATTGGGGTATTCTGCTTCAATTTTATAACTCAGC	AK070270			HMG
Os02g0258300	35340	6.97014	6.9882	6.98281	6.37263	6.38391	5.90956	6.43126	6.44942	6.47886	6.05882	5.92692	6.01902	1.13078	1.01355	1.34149	-0.595916	-0.40921	0.120495	-0.263949	-0.668329	-0.706079	0.383438	0.425036	-0.120495	-3.09877	-0.224732	-3.1771	-2.18931	-1.12292	-1.9269	-2.50143	-1.52646	-3.3996	-3.30265	-3.58158	-2.43004	Os02g0258300|AK073995|NA|AK073995	GO:0008270			GO:0008270 : zinc ion binding	IPR011011 : Zinc finger, FYVE/PHD-type	Zinc finger, FYVE/PHD-type domain containing protein.	CTGGTGCTTGTCTGAAAAATTATCCAATGGAAATTTTGCAATGTGAAGTTTGTTTTGTGC	AK073995
Os02g0280200	9115	8.68383	7.83327	8.06756	8.14879	8.00973	7.74176	8.7437	8.89803	9.11459	7.36325	7.66605	8.12035	0.30158	-0.269378	-0.40297	0.847785	0.136233	0.297228	0.368813	-0.436483	-0.387628	-0.317038	-0.498298	-0.136233	0.368223	-1.22105	-1.24066	-1.35447	-1.53264	-1.12109	-0.336191	-0.331434	-0.930407	-1.37277	-1.38749	-1.10278	Os02g0280200|Os02g0280200|NA|Os02g0280200	GO:0005975|GO:0006073|GO:0016762|GO:0005618|GO:0048046	GO:0005975 : carbohydrate metabolism, GO:0006073 : glucan metabolism	GO:0005618 : cell wall, GO:0048046 : apoplast	GO:0016762 : xyloglucan:xyloglucosyl transferase activity	IPR008264 : Beta-glucanase, IPR013320 : Concanavalin A-like lectin/glucanase, subgroup, IPR000757 : Glycoside hydrolase, family 16, IPR010713 : Xyloglucan endo-transglycosylase, C-terminal, IPR008263 : Glycoside hydrolase, family 16, active site, IPR008985 : Concanavalin A-like lectin/glucanase	Similar to Xet3 protein.	AGGATCTACGACTACTGCGTCGACTACAAGCGGTTCAACGGCCAGATGGCGCCGGAGTGC	Os02g0280200
Os02g0302900	8613	5.94817	5.37717	5.8479	6.40492	6.25667	6.06153	6.16081	5.95477	6.32135	5.13213	4.44602	4.85415	-0.830852	-0.468505	-0.499381	0.104542	-0.783589	-0.562194	2.2333	1.02071	1.91779	-0.439955	0.0431066	-0.0431061	-1.18794	-0.30086	-0.777277	-0.125018	0.0801973	-0.324799	-0.122254	-0.0475769	-0.319654	-0.299679	-0.16312	-0.459362	Os02g0302900|AK110752|NA|AK110752	GO:0005783		GO:0005783 : endoplasmic reticulum		IPR003388 : Reticulon	Reticulon family protein.	GCGCAGTGCTGTTGTATGTATGCTGGTAAATAAATTTCAAGTATCTGCTATGTTTGCGCG	AK110752
Os02g0321600	9192	8.63528	8.64693	8.89892	6.21838	6.19797	7.31553	6.61679	6.72124	6.66184	9.33258	9.87451	9.77082	0.232098	-0.097476	-0.892821	0.84291	-1.25536	-0.387228	0.0480924	-0.865734	-1.66977	-0.802653	0.259859	-0.313097	-0.139267	0.0945897	0.18478	-1.46233	-0.925355	-2.14799	-0.884273	-1.36885	-1.18987	-1.20339	-0.106509	-0.0480928	Os02g0321600|AK108146|NA|AK108146						Conserved hypothetical protein.	AGCCCAGGAGTATGTATCGGGGAGGTAGTGAGGCACCGAGAGGCAATAAAAGGGTTGTCT	AK108146
Os02g0459300	41816	6.1716	5.45296	6.10958	6.97704	7.32802	7.00474	7.03724	7.21107	7.32767	6.37281	5.31737	5.82152	-0.908432	-0.857031	-0.871053	0.774864	-0.705868	-0.518301	3.73732	2.34474	3.96387	-0.124441	0.876066	-0.367906	-0.839152	-1.03537	-0.140345	-1.60005	-0.0538044	-0.594677	0.0538044	-1.16287	-0.199388	-1.17735	-1.42387	-1.11875	Os02g0459300|Os02g0459300|NA|Os02g0459300						Similar to Microtubule-binding protein TANGLED1.	CTGAAGCAGCGACCGGGAGTCAGCATGACGGTGCGGACGGTGTCAAGCAGGATACCATCA	Os02g0459300
Os02g0512400	16160	7.04088	6.85546	7.23575	6.92241	7.16645	6.85239	6.06601	5.80408	5.64864	6.02383	5.33021	5.75024	-3.8415	-3.2719	-4.68203	-0.169076	-1.82074	-3.58386	-2.38565	-3.5947	-3.31388	1.62868	0.0791302	0.587657	-0.396626	-0.750543	-1.6887	-2.04677	-0.474692	-1.04771	-0.251301	-0.0791302	-0.386539	1.59845	0.519419	1.19054	Os02g0512400|AK073461|NA|AK073461	GO:0006118|GO:0045454|GO:0005489	GO:0006118 : electron transport, GO:0045454 : cell redox homeostasis		GO:0005489 : electron transporter activity	IPR012335 : Thioredoxin fold, IPR002109 : Glutaredoxin, IPR011905 : Glutaredoxin-like, plant II, IPR012336 : Thioredoxin-like fold	Similar to Glutaredoxin.	GCGTGCGCTGGATTTGCTTGCTTTGATGCTGCATGCTATTGCTAGCTACTGAAATTACTA	AK073461
Os02g0542700	12991	7.05199	6.99992	6.85123	7.46625	7.22073	6.81759	6.07096	6.5503	6.17432	6.80323	6.83454	6.94742	0.57899	1.41832	1.24399	-0.249278	-0.285555	0.155749	-0.421809	-0.482488	-0.056684	0.0357122	0.496275	-0.0357122	-2.50763	-1.72083	-1.92652	-2.60486	-1.74643	-2.28467	-2.28812	-2.21821	-2.70455	-2.51176	-2.427	-2.33835	Os02g0542700|CI206972|NA|CI206972						Conserved hypothetical protein.	CTCAGTTTGTCTTTCTGCTCTGATCATCTGTAAACAAAGCTCGCCTTCCTTTACCTACAT	CI206972
Os02g0575800	21903	7.19099	7.56392	7.66366	7.75856	8.16316	7.48046	7.81788	8.50873	8.45432	7.92155	8.6856	8.71459	3.88769	4.61499	4.36154	0.26934	0.103238	-0.103238	-1.33116	-1.07961	-0.733907	-1.66126	-1.92529	-0.956194	-1.0632	-0.717998	-1.26256	-0.999854	-0.687667	-1.13783	-0.537084	-1.55404	-1.31063	-1.31408	0.457993	-1.31446	Os02g0575800|AK109600|NA|AK109600	GO:0006012|GO:0004034	GO:0006012 : galactose metabolism		GO:0004034 : aldose 1-epimerase activity	IPR008183 : Aldose 1-epimerase, IPR011013 : Galactose mutarotase-like	Aldose 1-epimerase family protein.	GTTGAGACCTGTAGTCCTGTACTGAAAAGGAATAATGGCGTGCGCTTGTTGCTTTGCTCC	AK109600
Os02g0617100	12604	5.86111	5.33251	5.95218	6.34187	6.29393	5.95619	6.50965	6.55909	7.15955	5.52114	6.41565	6.18148	1.37397	0.668616	1.09063	-0.114702	-0.456473	-0.472357	-0.457272	-1.32915	-0.391538	-0.267129	-0.443621	-0.514932	0.114702	0.417636	0.373801	-1.79053	-1.58824	-1.69599	-1.37631	-1.26668	-1.51261	-0.693173	-1.04334	-0.696412	Os02g0617100|AK062664|NA|AK062664						Conserved hypothetical protein.	GTCATTTTACGCCAGAAACAAATGTGTACTCGCTTCGTCTCAAAATAAATCAACTTCTGT	AK062664
Os02g0629800	37161	8.33087	7.27395	9.90566	8.70294	10.6036	9.1847	10.7372	10.214	10.1428	10.0533	7.99228	9.11694	0.0144687	0.563656	-2.98565	3.22995	-1.27081	-2.90251	0.655723	1.17563	0.0829172	-1.16336	-0.0144687	-2.62614	-2.10797	-2.34132	-4.10289	-0.3367	-0.512335	-1.94497	-0.543919	-4.20955	-2.82524	-2.36242	-2.76787	-1.00502	Os02g0629800|AK121915|NA|AK121915	GO:0006952	GO:0006952 : defense response			IPR008177 : Gamma Purothionin, IPR008176 : Gamma thionin, IPR003614 : Knottin	Similar to Defensin precursor.	TGCAAGCTGCTGTCATGTAAGGTTCCACATTTCAGCATTAATGAATTGGCATACGTGATG	AK121915
Os02g0638200	34393	5.68053	5.06115	5.62553	6.5599	6.65183	6.3446	6.5143	6.53722	6.45724	6.37693	5.46749	5.85865	-2.24605	-1.61825	-2.1521	0.301163	0.101002	-0.130141	2.18438	0.965861	1.97106	-0.149497	-0.882939	-1.00915	0.135785	-0.167108	-0.101002	-1.64434	-1.81463	-1.99527	-1.2546	-1.03136	-2.06816	-0.376233	-1.21653	-1.15135	Os02g0638200|CI438959|NA|CI438959						Conserved hypothetical protein.	AGATGTAGGTCATTGTGTGACATTGGCAATGTATACTCTTGTCTTCAGTGTTTAGCCTGC	CI438959
Os02g0643200	41149	8.53439	8.1389	8.55149	8.47994	8.34821	8.18111	8.74391	8.17314	9.15939	6.83383	4.16371	6.31418	-0.373374	0.744041	-0.657639	1.85054	-0.0921407	-0.0224905	-0.107538	-1.25727	0.02249	0.462291	0.433148	-0.227691	-0.736276	-0.679431	-2.00519	-0.582959	-0.744439	-0.456538	-0.648618	-0.484638	-0.915894	0.217537	-1.6217	-2.08162	Os02g0643200|AK106784|NA|AK106784					IPR009071 : High mobility group box, IPR006780 : YABBY protein	YABBY protein family protein.	GTAGAGTGTAGAGAAGTTGCTGTTCCGTTGCCTGATTGTGTCCCAAAAGACGTGTCTTAA	AK106784			C2C2-YABBY
Os02g0667600	29076	6.68703	6.43809	6.70549	8.5246	8.45138	8.34443	7.29677	7.3697	7.56778	7.01485	5.86253	6.84016	-0.389544	0.0249457	-0.693667	1.12255	-0.013423	-0.14514	-0.23374	-1.46806	-1.54266	-2.34742	-1.82954	-2.69087	-2.07772	-1.59493	-1.92159	-1.96413	1.12905	-2.55017	-1.29112	-1.64243	-3.35047	1.40711	0.013423	0.241499	Os02g0667600|AK073500|NA|AK073500					IPR010847 : Harpin-induced 1	Harpin-induced 1 domain containing protein.	GGAACAAGTGTTGATGCTAACAGTAATCCTGCTAATTCTAGAAAATTTTACTTGCTGTTG	AK073500
Os02g0678800	37755	7.32996	6.23355	6.83177	8.76887	8.59193	8.2322	8.61523	8.78129	8.72469	7.85541	6.62546	7.34645	0.460188	1.07531	0.177566	1.0331	0.730544	-0.350114	-0.476915	-1.70968	-0.731092	-3.13892	-3.14868	-2.65187	-2.54011	-2.41945	4.29314	-3.1643	-2.16395	-2.34132	-2.57959	-2.20727	-2.35843	-2.34682	-1.38787	-0.177566	Os02g0678800|AK108170|NA|AK108170						Similar to Transcription activator.	TGTCCTGTAACTCTTTTTTTCCTCGCAACTTTTGAAGCCAAAACAATTCTCACCGTGTTC	AK108170			GRF
Os02g0684900	20573	8.02211	7.68074	7.81547	7.14196	6.98626	6.79507	6.94831	6.94236	7.21871	6.66292	6.03173	6.44682	-1.86256	-0.625458	-1.19915	-0.00123072	-0.857988	-0.208399	-1.96593	-0.920067	0.124708	0.00123072	0.609435	0.266863	-0.929626	-0.436586	-1.74815	-0.697012	-0.317649	-0.971356	1.08259	-1.19307	-0.190866	-0.836912	-0.224655	0.369013	Os02g0684900|AK106462|NA|AK106462	GO:0008270			GO:0008270 : zinc ion binding	IPR000306 : Zinc finger, FYVE-type, IPR013591 : Disease resistance/zinc finger/chromosome condensation-like region, IPR011011 : Zinc finger, FYVE/PHD-type	Similar to Chromosome condensation regulator protein (Fragment).	AAATCAGAAAAAGGGGTTGAGACTTTGAGAGACCAGCTCTGAACAGTAAACTGCATCTGG	AK106462
Os02g0699700	16069	5.46771	4.75888	5.29334	6.56264	6.58852	6.36825	6.52372	6.55567	6.5293	5.68764	4.44669	5.00267	-1.5777	-1.48795	-1.66662	-0.708581	-0.959042	-1.33009	1.69433	1.27827	1.56079	0.567376	0.814912	0.0388141	-0.850967	-0.466949	-1.36089	-1.82199	-0.129932	-1.44576	-0.534919	-0.433184	-0.0388141	-1.67035	-1.67185	-0.674012	Os02g0699700|AK072471|NA|AK072471	GO:0006259|GO:0006265|GO:0006268|GO:0003677|GO:0003918|GO:0005524|GO:0005694	GO:0006259 : DNA metabolism, GO:0006265 : DNA topological change, GO:0006268 : DNA unwinding during replication	GO:0005694 : chromosome	GO:0003677 : DNA binding, GO:0003918 : DNA topoisomerase (ATP-hydrolyzing) activity, GO:0005524 : ATP binding	IPR002205 : DNA topoisomerase, type IIA, subunit A or C-terminal, IPR011558 : DNA topoisomerase, type IIA, subunit B, conserved region, IPR001241 : DNA topoisomerase, type IIA, subunit B or N-terminal, IPR001154 : DNA topoisomerase II, eukaryotic-type, IPR003594 : ATP-binding region, ATPase-like, IPR013759 : DNA topoisomerase, type IIA, subunit B or N-terminal, alpha-beta, IPR013758 : DNA topoiso…	Similar to DNA topoisomerase II.	TTAATATCTATTGGTGGAACCGACAAGAGCAAGGACAAAGACAAGGATAAGGGCAAGGGC	AK072471
Os02g0699700	18488	4.97338	4.39028	5.09652	6.22772	6.19047	6.13463	5.87036	5.75848	5.87403	5.45703	4.27947	4.91282	-3.36585	-2.6703	-3.73266	-0.618905	-2.14629	-2.49487	1.22763	0.533603	1.12804	0.252344	0.496059	0.128963	-1.92622	-1.68017	-1.67561	-1.96951	-1.19513	-1.81188	-0.144884	-0.128963	-0.151027	-1.83105	-1.69223	-1.84261	Os02g0699700|AK063335|NA|AK063335	GO:0006259|GO:0006265|GO:0006268|GO:0003677|GO:0003918|GO:0005524|GO:0005694	GO:0006259 : DNA metabolism, GO:0006265 : DNA topological change, GO:0006268 : DNA unwinding during replication	GO:0005694 : chromosome	GO:0003677 : DNA binding, GO:0003918 : DNA topoisomerase (ATP-hydrolyzing) activity, GO:0005524 : ATP binding	IPR002205 : DNA topoisomerase, type IIA, subunit A or C-terminal, IPR011558 : DNA topoisomerase, type IIA, subunit B, conserved region, IPR001241 : DNA topoisomerase, type IIA, subunit B or N-terminal, IPR001154 : DNA topoisomerase II, eukaryotic-type, IPR003594 : ATP-binding region, ATPase-like, IPR013759 : DNA topoisomerase, type IIA, subunit B or N-terminal, alpha-beta, IPR013758 : DNA topoiso…	Similar to DNA topoisomerase II.	TCTTGTGCGTCGTGTGCTCTATTCAGTTCATCAGTTGCTGAGACATTGATCCGTGTAACT	AK063335
Os02g0726000	8536	6.19891	5.76898	6.54848	6.25828	6.79485	6.4304	7.10043	7.85914	7.47809	7.48499	7.10481	7.34203	-0.0928659	-0.0194149	0.416122	0.032671	0.215254	0.114802	-0.591929	-0.643406	-0.556089	-0.598093	-0.843128	-0.505633	0.0194149	-0.0517063	-0.0693541	-0.660345	-0.771042	0.0408354	-0.472868	-0.436684	-0.648914	-0.201331	-0.510319	-0.234991	Os02g0726000|AK072936|NA|AK072936	GO:0007155	GO:0007155 : cell adhesion			IPR000782 : Beta-Ig-H3/fasciclin	Beta-Ig-H3/fasciclin domain containing protein.	TACCATTTTGTGTCGTCAACTTAATTTGCACGCGAACGTATGATCATTCATCAGCTGTAT	AK072936
Os02g0733300	245	9.15661	8.42895	8.8865	8.72751	8.80117	7.98461	9.03024	8.8163	9.28924	8.10829	9.46316	8.5794	-0.0979605	-0.010942	-0.679561	1.77971	0.0274658	0.41426	2.13856	-0.610486	-0.444424	-1.89399	0.0739436	0.0109425	-1.17098	-1.78967	-1.83049	-0.762795	-0.356371	-1.06943	-0.753162	-1.80903	-1.88013	-1.83959	-2.11444	-0.610251	Os02g0733300|AK101108|NA|AK101108	GO:0005975	GO:0005975 : carbohydrate metabolism			IPR012343 : Glycoside transferase, six-hairpin, subgroup, IPR001701 : Glycoside hydrolase, family 9, IPR008928 : Six-hairpin glycosidase	Similar to Endo-beta-1,4-glucanase precursor (EC 3.2.1.4).	ACACTTGTACTGCTATGGTTCAGCGAGTGGATTATATATAAAGTGCACCACCGACGTTTC	AK101108
Os02g0733300	19376	9.13735	8.50767	8.91547	8.89865	8.90379	8.14231	9.13514	9.06866	9.36987	8.40174	9.56655	8.77968	0.226382	-0.485459	-0.608274	2.17221	0.239339	-1.20902	-0.0379777	0.0379782	-0.575861	-0.182199	0.722325	0.163877	-1.96045	-2.23441	-2.25809	-0.191677	-0.46685	-1.59513	-0.698424	-1.34088	-1.17224	-2.25028	-2.25879	-0.454315	Os02g0733300|AK105446|NA|AK105446	GO:0005975	GO:0005975 : carbohydrate metabolism			IPR012343 : Glycoside transferase, six-hairpin, subgroup, IPR001701 : Glycoside hydrolase, family 9, IPR008928 : Six-hairpin glycosidase	Similar to Endo-beta-1,4-glucanase precursor (EC 3.2.1.4).	TGTACTGCTATGGTTCAGCGAGTGGATTATATATAAAGTGCACCACCGACGTTTCCTCTG	AK105446
Os02g0751100	415	6.66368	6.30937	6.65278	8.14191	8.02872	8.12779	6.38061	6.41518	7.16856	4.7393	3.62236	4.51535	-0.260362	-0.200597	-0.339093	0.237857	0.190335	0.327321	4.2988	-0.689142	-0.191929	-0.689782	-0.644364	-0.54837	0.371341	-0.231672	-0.270588	-0.737642	0.714745	-0.190334	-0.31362	-0.515196	-0.670878	-0.284619	-0.560592	-0.263214	Os02g0751100|AK120012|NA|AK120012	GO:0006508|GO:0004194	GO:0006508 : proteolysis		GO:0004194 : pepsin A activity	IPR001461 : Peptidase A1, pepsin, IPR009007 : Peptidase aspartic, catalytic	Peptidase A1, pepsin family protein.	TTACTACTTGTATGGTGCTACAGAATGGGCCAAAGTTTAGATGAAAACTTCCTCTGAATT	AK120012
Os02g0752300	15817	4.62574	4.35354	5.25674	5.96997	6.04028	6.009	5.78042	5.73214	5.97585	5.29518	3.65753	4.76875	-2.35679	-2.10084	-2.4542	-0.16685	-2.02399	-2.12404	0.358783	0.0171123	0.418116	0.292027	0.433536	0.385368	-2.23847	-2.32389	-2.39894	-2.33594	-1.67868	-1.42173	-0.900891	-0.0171118	-0.0476398	-1.16864	-2.14452	-2.50007	Os02g0752300|AK072544|NA|AK072544						Conserved hypothetical protein.	CGGCCGATGCCTGTATCGCTGTAACCACAAGCATTGTCAAGGATTTTCAATCTGATCTTT	AK072544
Os02g0753400	4048	6.45334	6.7385	6.15709	4.85386	5.45642	6.05703	5.89179	6.43633	4.77291	8.75353	10.0092	9.51497	2.67851	0.952249	1.00271	-0.0309067	-0.030777	-0.0878105	0.38767	0.014802	-0.192175	-0.426253	-1.01001	-0.743197	-0.180522	-0.32525	-0.340771	-0.917524	-0.00200558	-0.251383	0.00200462	-0.700878	-0.880336	-0.462467	-0.75089	-0.471794	Os02g0753400|CI426801|NA|CI426801						Conserved hypothetical protein.	AACCTTTTACTAGATGCTAGTACACGGTGAATAGTACTTTTGTTTGTGAAATGTAACGAG	CI426801
Os02g0773600	19477	6.16689	5.83024	6.31151	5.15771	5.19708	5.02851	5.50272	5.90727	5.87392	5.86974	6.62793	6.22679	1.32275	0.0397024	1.35595	3.47025	-0.0397024	0.75594	-1.29033	-1.39746	-1.31104	-0.480244	1.34053	-1.2317	-0.692741	-0.785512	-0.849338	-1.37726	-1.49163	-0.704362	-1.20215	-1.13503	-1.35274	-0.907852	-1.2146	-0.946351	Os02g0773600|Os02g0773600|NA|Os02g0773600						Conserved hypothetical protein.	TGATCCGGCGATCAGGAGTACTACAGGAGAGCGTCTCGTCAACGGCGTCGTCCGGGCAAT	Os02g0773600			Orphans
Os02g0776900	21251	5.37195	4.41077	5.67331	6.63427	6.72112	5.90991	5.89607	5.87177	6.08576	4.83272	3.54246	4.33045	0.588277	-0.927481	-0.710305	-0.0377374	0.0377374	-0.861915	-0.39423	-0.6984	-0.794459	-0.755086	-1.04348	-1.40258	-0.203955	0.171628	-0.561938	-1.15689	-0.641664	-1.9722	-0.41334	-0.677372	-0.495634	0.757822	0.74786	1.71555	Os02g0776900|AK109652|NA|AK109652						Growth-regulating factor 1.	TGAACGCCCTTTTTCTTCTTTCCGATTCCTCTGCCTGTGATAGTACTCGCTCCGAAAAAA	AK109652			GRF
Os02g0809300	39584	8.06552	7.66386	7.9802	6.97059	7.29779	6.42755	7.52835	7.58596	7.94301	5.65951	5.63999	5.85185	0.947226	0.028327	0.0267663	-0.87892	-1.71427	-1.93604	-2.63454	-2.6329	-1.78014	0.832822	0.149738	0.0336156	-2.07039	-2.12318	-2.13272	-2.59165	-2.31354	-2.03514	-1.95505	-1.4431	-1.68769	-2.26336	-2.54309	-0.0267663	Os02g0809300|AK103377|NA|AK103377						Conserved hypothetical protein.	TACAAACAGATGGGCATTTACTCTAGATTACTACTCTCTGCTCATGTTCCATTGCATTGG	AK103377
Os02g0810200	24507	7.97184	7.29953	7.92327	8.49376	8.63669	8.0774	8.47952	8.48706	8.64756	7.92932	7.03866	7.67609	-2.91624	-0.55653	-2.77365	0.966907	-1.02496	-2.57029	4.66793	3.15548	4.3195	0.0700421	1.20657	-0.0700417	-1.90034	-3.82139	-3.32929	-2.41579	-0.580441	-0.875154	-1.94005	-1.28965	-2.31597	-2.01655	-3.34771	-1.87921	Os02g0810200|AK059635|NA|AK059635						Hypothetical protein.	ACACTGCGGGTCATGCGTCTGTGGCCAACAAGGTGAATATGAATATGATTCGATTCGTTT	AK059635
Os02g0816000	11742	8.68205	8.68559	8.69261	10.1508	9.87259	10.1362	8.41239	8.09461	8.9974	6.49376	4.84411	6.2485	-2.53776	0.637354	-1.21572	2.09127	-2.18199	-2.35027	-2.60116	-3.25778	-3.18503	-0.747265	0.207777	-1.45434	-1.31384	-0.530714	-1.63778	-1.21432	1.13428	-2.53349	1.02311	1.65552	-0.207777	-1.58618	-1.60862	-2.26162	Os02g0816000|CI443753|NA|CI443753					IPR000008 : C2, IPR013583 : Phosphoribosyltransferase C-terminal, plant, IPR008973 : C2 calcium/lipid-binding region, CaLB	C2 domain containing protein.	TGTGCGAAAAGGCTAGTTGTGATGGTAATGTGTAATGTGGTGATGATGAATTAATCAAGT	CI443753
Os02g0816200	16928	8.48807	8.45192	8.51028	5.7589	6.90233	6.67196	5.65468	6.86617	3.22185	8.0772	12.3903	11.558	0.324254	1.42215	0.81671	0.709223	-2.03391	-1.19927	0.0119867	-1.76625	-0.80268	-0.0119867	0.463738	-1.86212	-2.26391	-1.41264	-1.36888	-0.861903	-1.79348	-2.26109	-0.916913	-2.70006	-2.92033	-0.319562	-2.73585	-2.27113	Os02g0816200|AK106084|NA|AK106084	GO:0006629	GO:0006629 : lipid metabolism			IPR001087 : Lipolytic enzyme, G-D-S-L	Lipolytic enzyme, G-D-S-L family protein.	GTACTGTGTTGTGTATGTACGTGGTGTTCTTGTTTTGAATCACATATCATTATTGATAGG	AK106084
Os02g0831400	40239	5.51288	4.99171	5.54392	6.60351	6.46737	6.51084	6.16553	6.06374	6.20246	5.92252	4.7406	5.4062	-1.27674	-1.26369	-1.09292	-0.363647	-1.88793	-1.65149	1.69523	0.794172	1.42412	-0.13509	-0.394441	-0.899916	-1.75225	-2.16781	-1.91273	-1.06687	-0.851406	-1.00912	0.30897	0.13509	-0.138348	1.95725	-2.03358	-1.47833	Os02g0831400|AK122003|NA|AK122003						Conserved hypothetical protein.	TCCTCTGACCTCTAATCTGCTTGTCATGTATGAAATGAATGCCTCATCTCGATCATCTGG	AK122003
Os03g0110500	36282	6.148	5.80377	6.20348	5.90875	6.02294	5.94089	5.55784	5.4561	5.83588	4.66403	3.8834	4.53795	-0.870048	-0.29645	-0.537628	-0.176756	-0.0720282	-0.25479	-0.257535	-0.977973	-0.43873	1.26062	1.19531	1.41987	-0.784311	-1.71975	-2.85231	-2.02208	-0.026185	-2.27154	0.385184	0.026185	0.0697022	-0.667823	-1.18717	-2.40538	Os03g0110500|AK101157|NA|AK101157					IPR011684 : KIP1-like	KIP1-like domain containing protein.	TAGCTTGTAAAATGGATCAGTTGCATGTTGGTGGTAAAACTAGTGTACTGAGACTCAAGT	AK101157
Os03g0114000	16370	6.49805	5.77317	6.55958	7.12382	7.15297	6.78711	6.73819	6.73573	6.89679	6.19762	5.17978	5.82272	-0.355449	0.496777	-0.708641	0.0866089	-0.337303	-0.859257	2.95885	1.89939	2.67775	-0.0866084	0.286059	-0.489321	-0.441411	-0.912686	-0.739467	-1.97125	-0.723848	-0.92751	-0.714608	-0.813528	-1.3868	-1.26062	-1.49909	-0.875937	Os03g0114000|AK063381|NA|AK063381	GO:0007018|GO:0003777|GO:0005524|GO:0005875	GO:0007018 : microtubule-based movement	GO:0005875 : microtubule associated complex	GO:0003777 : microtubule motor activity, GO:0005524 : ATP binding	IPR001752 : Kinesin, motor region	Similar to Kinesin.	ACGTGGAGTGCTGCGCTCCTGTGTAATCTATTATTGACTACTATACTATCTTGCAGATTC	AK063381
Os03g0128300	26501	6.30767	5.59016	6.27974	7.93528	8.23077	7.61682	8.09535	8.20173	8.36896	7.15793	6.00246	6.90768	-0.412866	-0.382093	-0.734143	1.48497	-0.231792	-0.259491	4.34898	2.92177	4.11228	0.00160074	0.86015	-0.159788	-1.95807	-1.31881	-0.00160074	-1.8129	-0.569654	-0.660003	-1.66069	-0.984469	-1.63236	-1.90549	-1.7659	-1.75449	Os03g0128300|AK064718|NA|AK064718						Conserved hypothetical protein.	TCGTCTCGGCGACCACGTTGTAAATTCAAGTTTGCAATATCAATACCAGTGCTGTTCTTC	AK064718
Os03g0134900	27667	7.82593	7.95251	7.84562	6.62071	7.10293	6.91328	8.16323	8.75934	8.07426	8.74526	8.74242	8.8866	1.72709	1.59074	2.6916	0.219128	-1.58586	-2.54349	-1.54428	-2.48557	-1.71076	-1.15002	1.45423	0.0997973	-3.91075	-3.87556	-4.24771	-2.5909	-0.0997973	-3.09596	-1.61084	-4.87071	-3.51652	-1.90995	-4.0171	-1.87149	Os03g0134900|AK102889|NA|AK102889					IPR012335 : Thioredoxin fold, IPR004046 : Glutathione S-transferase, C-terminal, IPR004045 : Glutathione S-transferase, N-terminal, IPR010987 : Glutathione S-transferase, C-terminal-like, IPR012336 : Thioredoxin-like fold	Similar to Glutathione S-transferase GSTF14 (Fragment).	CGTTGTAACAGTCGCAGTTTACCTATCGTCCTTGTAATAAAATGTTGGCCAGCCCCTTTC	AK102889	OsGSTF14
Os03g0134900	42320	8.47829	8.71646	8.56368	7.07836	7.57386	7.55862	8.86351	9.54959	8.83143	9.45977	9.43008	9.73961	2.17102	2.17581	3.28681	0.230039	-1.00011	-2.04115	-1.59577	-1.22413	-2.04311	-0.723769	1.91304	-0.230039	-2.14811	-0.724611	-2.51495	-2.83451	0.392499	-2.30564	-2.80643	-2.85344	-2.1951	-2.53606	-1.47956	-1.6896	Os03g0134900|AY533122|NA|AY533122					IPR012335 : Thioredoxin fold, IPR004046 : Glutathione S-transferase, C-terminal, IPR004045 : Glutathione S-transferase, N-terminal, IPR010987 : Glutathione S-transferase, C-terminal-like, IPR012336 : Thioredoxin-like fold	Similar to Glutathione S-transferase GSTF14 (Fragment).	GCGCAAGAACGTGAGCAGGTGGTGGAACAACATCTCCAGCCGCGAGTCGTGGGAGTACGT	AY533122	OsGSTF14
Os03g0135200	2945	6.24121	6.80623	6.23224	2.99064	3.56984	3.9587	5.79407	6.59694	4.98578	7.54535	7.6898	7.53104	-0.495992	0.139154	-0.632822	-0.274295	-0.415746	-0.880785	-0.405067	-1.3751	-0.408259	0.424197	1.10114	-0.430716	0.736632	0.531137	0.470975	-1.2638	-0.579356	-1.1835	-0.277285	-0.585693	-0.962244	-0.139154	-0.423238	-0.541125	Os03g0135200|AK059226|NA|AK059226					IPR004046 : Glutathione S-transferase, C-terminal, IPR010987 : Glutathione S-transferase, C-terminal-like	Similar to Glutathione S-transferase GST 9 (EC 2.5.1.18).	CAGGTCATTTGTTTTCTCCCTTGTTTAGTGATTAAATAAAATTGTTAATCGACCTGGCAG	AK059226	OsGSTF16
Os03g0138200	18772	3.31187	1.68676	2.93903	8.1876	8.48025	8.70507	8.72651	10.5246	8.48095	11.519	12.38	12.3502	-0.143362	-0.0794745	-0.177626	0.164793	0.288586	0.209662	0.204838	-0.580341	-0.460318	-0.538408	-0.749729	-0.441205	0.109995	-0.0340385	-0.0727758	-0.587092	-0.250712	0.0340395	-0.364803	-0.396211	-0.573815	-0.152143	-0.456832	-0.170935	Os03g0138200|AK105857|NA|AK105857	GO:0006118|GO:0004497|GO:0005506|GO:0020037	GO:0006118 : electron transport		GO:0004497 : monooxygenase activity, GO:0005506 : iron ion binding, GO:0020037 : heme binding	IPR001128 : Cytochrome P450, IPR002401 : E-class P450, group I	Cytochrome P450 family protein.	GTACGTGTTTGTACACGGGCATGTACGGTTTTCACTATGCATGGCCTACGTATCTCTATC	AK105857
Os03g0138500	43536	7.36066	6.72651	7.22341	7.49375	7.71469	7.24634	7.81816	7.82075	7.98081	7.40899	6.46075	7.14184	-2.34936	-1.13747	-1.91692	0.237319	-1.69638	-1.7824	4.65336	3.31299	4.54232	0.405424	1.0265	-0.32172	-1.93027	-1.9185	-1.51817	-0.571583	-0.237319	-0.406143	-1.98759	-1.52511	-2.54622	-0.983835	-1.14812	-2.19554	Os03g0138500|AK102410|NA|AK102410						Conserved hypothetical protein.	CTGTCGATATGGTGTATTGTTTCGATGTTACATTGTCAATATGGTGTATTGCACTTATGC	AK102410
Os03g0149200	11712	4.59183	4.35587	4.76824	6.07292	6.09036	5.9808	5.82249	5.62385	5.80459	5.76745	5.20959	5.39698	-1.11795	-0.707492	-0.481168	-0.573901	-1.99462	-3.27484	-1.52367	-2.2875	-1.36004	0.481168	0.643143	1.08087	-2.65078	-1.98768	-2.54498	-1.50138	-0.574082	-1.27551	0.769076	1.07234	0.690294	-1.89435	-2.20945	-1.89281	Os03g0149200|CI055499|NA|CI055499					IPR011592 : Surfeit locus 4-related, IPR008637 : HR-like lesion-inducer	HR-like lesion-inducer family protein.	GTGGAGGGTTAGGGGACTAGATTGTATCAGTATATGTACTCGCGATTTGTTTGTTGAACT	CI055499
Os03g0167000	31230	5.81808	5.51165	6.05554	7.0738	7.12084	6.98164	6.56375	6.61487	6.77177	5.96368	4.97843	5.7644	1.26	1.61705	1.49466	1.0191	0.0159178	0.821291	-0.201366	-0.480857	-0.0159178	-0.180513	-1.18758	-1.57247	-1.44788	-2.03759	-3.17679	-0.46883	-1.64269	-0.538851	-0.68714	-1.05355	-1.45558	-2.14308	-3.10104	-2.88038	Os03g0167000|AK107307|NA|AK107307						Conserved hypothetical protein.	GTTCTGGATTCTGGACGATGTGTTTTGCTACTCCTACTAGCTTTTCTATAGTACATCTGG	AK107307
Os03g0174200	23080	6.02778	5.39323	5.84505	6.2791	6.53751	5.82324	6.7217	6.77809	6.81863	6.53819	5.68428	6.21478	-0.117783	-1.3539	0.860267	-0.171462	-1.02403	-1.06629	4.1641	2.83821	4.00367	-1.62913	0.117782	-1.24034	-1.19812	-1.36867	-1.43467	-1.91804	-1.61287	-1.29705	-1.72381	-1.48061	-1.90057	-1.47816	-0.666996	0.517554	Os03g0174200|AK103762|NA|AK103762						Conserved hypothetical protein.	TGGGGTTCGAGATATAGCAAAATGTTGTTGTTCTTTATGCTGCCTAACTGTTTGGCCGGA	AK103762
Os03g0174200	17149	6.50698	5.93782	6.28536	6.75362	6.96323	6.40293	7.07882	7.13936	7.24098	6.76135	5.97162	6.59923	0.28617	-0.0882053	0.333493	-0.836143	-2.23866	-2.31313	4.12029	2.69434	3.98211	-0.783286	0.0882049	-1.18569	-2.44851	-2.55571	-2.60471	-2.39459	-1.27268	-1.32793	-2.9276	-2.9188	-1.66044	-2.67622	-2.98094	-2.69349	Os03g0174200|AK060616|NA|AK060616						Conserved hypothetical protein.	GATTCATTTGATGGACATTTTTGTCAGGGAAATAAACAGCAAGCTATGTATAGTTACTAG	AK060616
Os03g0184500	27160	6.5338	6.00564	6.37849	8.36363	8.10845	8.03865	7.19818	7.23846	7.56091	6.00499	4.37942	5.4721	-0.0567598	0.00268459	-0.135579	0.227508	5.96965	0.290979	-0.485504	-0.560318	-0.439838	-0.486111	-0.708735	-0.415133	0.164055	-0.00268364	-0.0579071	-0.55619	-0.64822	0.0744381	-0.355095	-0.345016	-0.530767	-0.113095	-0.404756	-0.104879	Os03g0184500|AK122017|NA|AK122017	GO:0003677			GO:0003677 : DNA binding	IPR003340 : Transcriptional factor B3	Transcriptional factor B3 family protein.	GCATGTTTCTGTCCTAATTAAGTTTTGATGGAACATGGTACAACTTTTGGCGTTTAGATT	AK122017			ABI3VP1
Os03g0199500	34669	6.94207	6.63848	6.89449	8.38527	7.63149	8.83114	7.62938	7.51361	7.8244	7.46152	7.57394	7.59092	-0.236223	-0.108665	-0.741427	1.82965	2.09647	0.726254	-0.308699	-0.547217	0.201256	0.949478	0.108665	-0.144787	-0.754106	-0.657101	-0.915612	-1.38626	-0.293799	-1.8422	-0.629682	-0.903569	-1.28504	-2.03258	-1.96774	-1.03088	Os03g0199500|CI499969|NA|CI499969						Conserved hypothetical protein.	CTCTCAATGCAGTGGGAAACAACCACCTGAGGCAAAACAAGGCAACGTGAAATCCAAAAA	CI499969
Os03g0212600	19213	6.33086	5.72588	6.2208	7.0777	7.23907	6.72105	6.98802	7.15328	7.35726	6.36033	5.38567	6.11716	-1.02634	-0.612263	-1.53687	0.369583	-0.618509	-1.2191	3.62331	2.25467	3.31135	0.0289888	0.400593	-0.0289884	-0.815396	-3.01118	-3.10379	-2.521	-0.973476	-1.58093	-1.5018	-0.979482	-1.65687	-1.5201	-1.53731	-2.86635	Os03g0212600|AK064500|NA|AK064500					IPR009675 : Targeting for Xklp2	Targeting for Xklp2 family protein.	CAGATGCAACCACACCGAGGTTGAGAAGTTGTACAAGGAACATAAAAGTGGAAATTCAAA	AK064500
Os03g0216900	6122	5.48556	4.78975	5.43389	7.04412	6.9308	6.56394	5.71632	5.56156	5.97211	5.11874	3.8091	4.24662	-2.26089	-1.27536	-3.07948	0.734634	0.659755	0.0340834	0.880005	-0.417549	0.563747	-3.8358	-2.00097	-3.12975	-2.45274	-0.540881	-0.616621	-1.88054	-0.864356	-1.7189	-0.535399	-0.95191	-0.9241	-0.0340838	0.104408	-0.313409	Os03g0216900|AK073615|NA|AK073615					IPR009053 : Prefoldin	Prefoldin domain containing protein.	TGATACGTATGTAGGCGGATGCTTCTTTTTTGCTGATATATGCAGTTTTGTTCCTGCTTC	AK073615
Os03g0221500	12574	7.33862	6.64171	7.01607	7.59067	7.73389	6.8082	7.13045	7.16263	7.61396	5.24147	4.15803	5.0988	-1.38504	-0.663426	-1.34903	0.0322619	-0.0368199	-0.0322619	1.07479	-0.356628	0.99026	0.499362	0.351304	0.776057	-1.26742	-2.39255	-1.65188	-0.115509	-0.885294	-0.613021	-0.396335	-0.425419	-1.18869	-3.07428	-3.04992	-2.52494	Os03g0221500|AY217745|NA|AY217745	GO:0005975	GO:0005975 : carbohydrate metabolism			IPR000490 : Glycoside hydrolase, family 17, IPR012946 : X8	Glycoside hydrolase, family 17 protein.	ACTACCATGGCATGGGCATGGGCTCCGGGACGTGCTACTTCAGCGGTGTCGCCGTGATCA	AY217745
Os03g0221500	12595	6.69681	5.80433	6.51633	6.92	7.2694	6.09009	6.75894	6.77071	7.27696	4.79143	3.74839	4.72423	-2.4116	-1.22949	-2.19832	-0.354063	-0.443549	-0.747144	1.14917	-0.0144272	0.816863	0.215247	0.0870714	0.531895	-3.63361	-2.71656	-3.02008	0.0144272	-1.41987	-0.422006	-0.531545	-0.735334	-1.60268	-3.0748	-3.56564	-4.96433	Os03g0221500|AK109516|NA|AK109516	GO:0005975	GO:0005975 : carbohydrate metabolism			IPR000490 : Glycoside hydrolase, family 17, IPR012946 : X8	Glycoside hydrolase, family 17 protein.	TTTGCAGAAGGTGTCAGTGTTTGTGCGCTGACCACAATCAAAATCTTCTTCTGAGCCAAC	AK109516
Os03g0221500	3129	6.64245	5.74265	6.49057	6.87139	7.26361	6.06254	6.71064	6.76851	7.33009	4.82235	3.81942	4.68469	-1.85427	-1.30658	-1.92783	-0.398574	-0.569171	-0.659772	1.04124	0.0586572	0.891605	0.0987763	0.096293	0.514019	-2.97388	-3.2715	-2.51837	-0.0586572	-1.08975	-0.463429	-0.542418	-0.701973	-1.58302	-2.98341	-3.99365	-3.98957	Os03g0221500|AK103138|NA|AK103138	GO:0005975	GO:0005975 : carbohydrate metabolism			IPR000490 : Glycoside hydrolase, family 17, IPR012946 : X8	Glycoside hydrolase, family 17 protein.	CTAGGTTGTATTTGCAGAAGGTGTCAGTGTTTGTGCGCTGACCACAATCAAAATCTTCTT	AK103138
Os03g0232200	38383	10.0412	9.55088	10.0835	10.0622	10.1245	10.2137	8.56605	8.38387	9.25923	6.57987	4.68213	6.05527	0.226902	-0.0634813	-0.211537	0.742552	0.676738	0.135123	-0.577698	-0.630442	-0.519025	-0.572515	-0.0206833	-0.480699	0.0206842	-0.0555229	-0.0769701	-0.351426	-0.7411	0.0414791	-0.438288	-0.408297	-0.598793	-0.195453	-0.472049	-0.207331	Os03g0232200|AK106306|NA|AK106306	GO:0003700|GO:0005634		GO:0005634 : nucleus	GO:0003700 : transcription factor activity	IPR001471 : Pathogenesis-related transcriptional factor and ERF	Similar to BABY BOOM.	TGGAATGTATGGCTTTTTAACACGAAATCAGGAATGTATGGCTTTTAACACGAAATCTGG	AK106306			AP2-EREBP
Os03g0244600	4089	9.11438	8.8038	9.11081	9.05483	9.21451	8.32346	7.80457	7.65832	8.23825	7.00295	6.26616	6.70053	-0.82349	-0.328631	-0.88174	-0.350903	0.370039	0.373962	-0.310403	-0.548365	0.274186	-1.08891	0.367631	-0.274185	0.284416	-0.504038	0.300096	-1.51257	-1.09748	-0.704579	-0.953106	-1.0765	-1.47172	-1.06891	-0.290147	-1.07984	Os03g0244600|AK103524|NA|AK103524	GO:0006865|GO:0016020	GO:0006865 : amino acid transport	GO:0016020 : membrane		IPR013057 : Amino acid transporter, transmembrane, IPR002422 : Amino acid/polyamine transporter II	Similar to AUX1-like protein.	AAAGGGAATGTTGCTACGGCCGCAGATGCAAGAGCCAGCTAATCTAGCCTCTTTACTTTC	AK103524
Os03g0244600	35004	9.14176	8.82994	9.0375	8.89207	9.02393	8.19864	7.58892	7.45085	8.03693	6.82306	6.07059	6.51829	0.461029	-0.060483	-0.76891	0.678711	0.963988	-0.0994797	-0.250369	-0.397649	0.0414491	-0.0414491	0.327058	-0.74471	-1.16379	-1.19946	-1.64878	-0.293802	0.0612831	-0.298718	-0.636714	-1.10059	-0.134105	-0.755594	-0.570636	-0.850391	Os03g0244600|AK101329|NA|AK101329	GO:0006865|GO:0016020	GO:0006865 : amino acid transport	GO:0016020 : membrane		IPR013057 : Amino acid transporter, transmembrane, IPR002422 : Amino acid/polyamine transporter II	Similar to AUX1-like protein.	TTTCAAGTTCCTTGGTTCTGTACTGCCTCCTGGCGTGGAGCTCAAAAAACGAACAGAAAA	AK101329
Os03g0245200	41732	6.6121	6.35648	6.45315	5.09008	5.32297	6.31805	4.85728	5.86891	3.03244	9.49552	12.0067	10.8976	-1.02375	-0.0137529	-0.339306	1.43408	-0.889542	-0.362769	0.438477	-0.743638	-0.0791302	1.55931	-1.58121	0.431183	-1.01267	-1.21903	-1.23515	-0.273046	-0.499064	-0.594203	0.0807037	-1.57392	-1.7536	-1.36112	-0.631575	0.0137539	Os03g0245200|AK062288|NA|AK062288					IPR010616 : Protein of unknown function DUF1210	Protein of unknown function DUF1210 family protein.	GATTGGCATTGTTGCGTTTCATTAGCTGGGTACGTACTACATAGCATTAGATTCCATGTT	AK062288
Os03g0253200	42158	6.55373	5.4611	5.48385	5.21863	5.23007	5.15135	6.54482	6.06189	5.13954	6.79464	6.37299	6.28341	-0.697664	-1.21033	-3.11636	-0.0384755	-0.486302	-1.24457	1.02805	0.445567	-0.402844	-1.09433	0.809071	0.038475	-0.790979	0.194174	-0.630105	-1.63479	-1.16597	-1.83992	0.0707459	-1.06382	-0.561336	-3.44977	-1.61656	-1.71171	Os03g0253200|Os03g0253200|NA|Os03g0253200	GO:0006468|GO:0004672|GO:0004674|GO:0005524	GO:0006468 : protein amino acid phosphorylation		GO:0004672 : protein kinase activity, GO:0004674 : protein serine/threonine kinase activity, GO:0005524 : ATP binding	IPR000719 : Protein kinase, IPR002290 : Serine/threonine protein kinase, IPR008271 : Serine/threonine protein kinase, active site, IPR011009 : Protein kinase-like	Protein kinase-like domain containing protein.	GGCAGGGGGTTTTCCGCAAACTGATGAGCTGGAGTCAAGACAGCCGATCCAAGAAGGCAA	Os03g0253200
Os03g0264600	3571	5.11111	5.47227	4.98454	5.96888	5.59063	6.32924	6.37089	6.39619	6.5781	6.95677	6.38084	6.80844	-0.768803	-0.461857	0.179568	-0.151977	-2.46924	-1.95475	0.151977	-0.407659	-0.540369	0.773084	0.513253	0.181936	-2.02921	-3.79988	-3.00086	-1.32978	0.182945	-1.94852	-2.00896	-2.5571	-1.58343	-3.27305	-3.17685	-2.90246	Os03g0264600|CI379334|NA|CI379334	GO:0003676|GO:0008270|GO:0005634		GO:0005634 : nucleus	GO:0003676 : nucleic acid binding, GO:0008270 : zinc ion binding	IPR007087 : Zinc finger, C2H2-type	Zinc finger, C2H2-type domain containing protein.	CTTGGTTCCCATGTTGTTATGTACCTGCTACTACTGTTGTTGTTGGTCCTGCGTCAACTA	CI379334			C2H2
Os03g0286500	23084	4.87773	4.09931	4.51447	7.27557	7.37771	7.24856	8.17379	8.59971	8.08803	8.44464	8.5594	8.62207	0.754838	1.57696	0.385282	0.955286	0.195858	-0.195858	-0.381444	-1.70988	-1.60259	-0.318838	0.376442	-0.530769	-4.21872	-4.14693	-4.98681	-1.08044	-0.228786	-1.43483	-0.350171	-0.487933	-0.633688	-3.71768	-3.15791	-2.331	Os03g0286500|AK060649|NA|AK060649	GO:0000166|GO:0003676			GO:0000166 : nucleotide binding, GO:0003676 : nucleic acid binding	IPR012677 : Nucleotide-binding, alpha-beta plait, IPR000504 : RNA-binding region RNP-1 (RNA recognition motif)	Similar to RNA-binding region containing protein 1 (HSRNASEB) (ssDNA binding protein SEB4) (CLL-associated antigen KW-5). Splice isoform 2.	AATGGTAAACCCCTTCTTTTTCCAAGTGTCTGTAGTCCAGTCGCTGCAGGGGACAGTGAA	AK060649
Os03g0288900	39258	6.30697	5.70951	6.49222	7.40854	7.64598	7.11965	7.14218	7.11597	7.38721	6.65052	5.58031	6.18375	-1.89211	-2.14409	-2.32588	0.481259	-0.285062	-0.489168	4.51129	3.58368	4.42898	0.0896234	1.24171	-0.0911398	-2.46372	-2.54861	-2.54237	-1.27937	-0.166445	-0.089623	-2.88455	-1.51378	-3.0989	-2.34566	-2.43776	-1.82618	Os03g0288900|AK100329|NA|AK100329						Conserved hypothetical protein.	ATGGATTTCTTTATGATTGCCAGTGAACACTGTGAACTGTTGATGCCCGTGCAAATTTTC	AK100329
Os03g0297800	9254	5.38964	4.635	5.4599	6.15275	6.71557	5.69239	7.27528	7.29092	7.37251	6.55451	5.44534	6.29254	-1.44506	-0.319209	-1.4985	-0.0290589	-1.28359	-1.06976	2.48452	1.28343	2.09542	-0.232432	-0.354976	-0.559189	-0.30601	-0.469974	-0.387007	-0.39468	-1.35505	-0.659991	0.644281	-0.064877	0.0290589	-0.0347061	-0.20131	0.206299	Os03g0297800|AK107121|NA|AK107121	GO:0006468|GO:0004672|GO:0004674|GO:0004713|GO:0005524	GO:0006468 : protein amino acid phosphorylation		GO:0004672 : protein kinase activity, GO:0004674 : protein serine/threonine kinase activity, GO:0004713 : protein-tyrosine kinase activity, GO:0005524 : ATP binding	IPR000719 : Protein kinase, IPR001245 : Tyrosine protein kinase, IPR002290 : Serine/threonine protein kinase, IPR011009 : Protein kinase-like	Protein kinase-like domain containing protein.	GTATCTGCCAGAAGCACTCCTTGTTATCAGAAGATGATATGGGAGTGCTGGCTTCTCATT	AK107121
Os03g0301600	12031	9.791	10.1275	9.04295	7.22409	6.92178	7.23444	8.00853	8.26198	7.34369	8.56717	9.08315	8.75799	1.11002	0.790168	1.3118	-0.290271	-0.131733	-0.210719	-0.518091	-0.993611	-0.907957	-0.738438	0.997973	0.811188	-0.329439	-0.41546	-0.457304	-0.999674	-1.11629	-0.332865	0.131733	-0.790992	-0.536313	-0.552875	-0.861728	-0.260489	Os03g0301600|AK062764|NA|AK062764						Hypothetical protein.	TGATCTAATCTGTGCTGTTTTGTGGCATGTAAAATGACAAGAAAGCACTGGTCTGGAGAT	AK062764
Os03g0302900	23260	6.41967	5.77323	6.28365	7.12591	7.1612	6.94607	7.12085	7.05652	7.18756	6.42327	5.36667	6.06178	-1.72564	-0.723594	-1.49515	0.262812	0.460626	-2.05001	2.974	1.91444	2.72718	-0.535174	0.326232	-0.262813	-3.63617	-1.59289	-1.30761	-1.64466	-1.08889	-2.07795	-1.04337	-1.74647	-1.65902	-1.69231	-0.806006	-0.89759	Os03g0302900|AK069222|NA|AK069222						Conserved hypothetical protein.	CCATCCCTATTTGATTTGTCGACCAGACTTGATCAAATCAGTTATATATATGTGTTGATT	AK069222		SSD1
Os03g0329200	994	7.88111	7.28826	8.04637	8.04946	8.40065	7.61137	7.92796	8.14934	8.50943	6.69322	5.99012	6.55794	-1.68822	-1.02755	-2.05231	0.881295	-1.10944	-1.73967	-1.66095	-2.63302	-2.42196	2.41917	2.25861	2.07558	-0.91841	0.212646	-0.404351	-2.68379	-2.67274	-2.07688	0.0288353	-0.0288358	-0.448458	-0.271025	-0.827126	-1.43659	Os03g0329200|AK064318|NA|AK064318	GO:0000166|GO:0003676|GO:0008270			GO:0000166 : nucleotide binding, GO:0003676 : nucleic acid binding, GO:0008270 : zinc ion binding	IPR012677 : Nucleotide-binding, alpha-beta plait, IPR000504 : RNA-binding region RNP-1 (RNA recognition motif), IPR000571 : Zinc finger, CCCH-type	Zinc finger, CCCH-type domain containing protein.	AACAACTACTCGTATATTATACTGATTCTGTGGTTAATCCTGGAGGCAAGTGCCTGCCAC	AK064318	OsC3H23		C3H
Os03g0335500	11466	7.32316	7.00429	7.16927	7.47703	7.28956	6.98084	6.87954	6.84228	7.23887	5.73286	6.36435	6.16791	0.305809	1.07839	0.751345	0.0587125	-1.40275	-1.12464	-0.938837	-2.47052	-2.54673	0.063127	0.161118	-0.0587125	-3.16074	-3.46636	-3.618	-2.89029	-2.33086	-3.33161	-2.06951	-1.97866	-1.81563	-5.19063	-4.33813	-2.40869	Os03g0335500|AK099708|NA|AK099708	GO:0006468|GO:0004672|GO:0004674|GO:0004713|GO:0005524	GO:0006468 : protein amino acid phosphorylation		GO:0004672 : protein kinase activity, GO:0004674 : protein serine/threonine kinase activity, GO:0004713 : protein-tyrosine kinase activity, GO:0005524 : ATP binding	IPR000719 : Protein kinase, IPR001611 : Leucine-rich repeat, IPR013210 : Leucine rich repeat, N-terminal, IPR001245 : Tyrosine protein kinase, IPR002290 : Serine/threonine protein kinase, IPR003591 : Leucine-rich repeat, typical subtype, IPR007090 : Leucine-rich repeat, plant specific, IPR011009 : Protein kinase-like	Protein kinase-like domain containing protein.	CTGTGGCTGTTGATGTGTTTGACTCTGATCCTCATCAGGATGTTAACTGTTGTGGATCCT	AK099708
Os03g0336400	21057	6.33246	6.74668	6.20768	4.36891	4.58604	4.64466	6.65716	6.45355	6.11162	6.50108	5.5127	6.07406	-0.521957	0.226437	-1.27913	0.056504	-1.74707	-1.78686	1.75253	-0.13352	-0.237249	0.980252	1.20386	1.26363	-3.70918	-3.20254	-3.70984	-2.77013	-1.87645	-3.73714	-0.897373	-0.604461	-0.056504	-1.3912	-2.26528	-0.7746	Os03g0336400|AF247163|NA|AF247163	GO:0009664|GO:0005576	GO:0009664 : cell wall organization and biogenesis (sensu Magnoliophyta)	GO:0005576 : extracellular region		IPR007117 : Pollen allergen/expansin, C-terminal, IPR007118 : Expansin/Lol pI, IPR002963 : Expansin, IPR005132 : Rare lipoprotein A, IPR007112 : Expansin 45, endoglucanase-like, IPR009009 : Barwin-related endoglucanase	Similar to Alpha-expansin OsEXPA4.	CAGCCTCTCTGAAAAAGAGTGAGCTGTCTGTACAAATGCAGTTGCTTGTTTGCTACTCAC	AF247163
Os03g0336400	12291	6.17244	6.57752	6.02629	4.20102	4.34654	4.40645	6.4466	6.29668	5.97155	6.29914	5.27721	5.90275	-0.0458403	0.493026	-0.321646	-0.0588665	-1.75944	-1.30419	1.65456	0.0458403	-0.163951	0.796261	0.966676	1.05268	-4.08153	-3.16344	-3.90949	-2.77916	-1.99321	-3.56265	-1.22905	-0.788446	-0.307761	-1.42679	-2.20499	-0.732616	Os03g0336400|AK107698|NA|AK107698	GO:0009664|GO:0005576	GO:0009664 : cell wall organization and biogenesis (sensu Magnoliophyta)	GO:0005576 : extracellular region		IPR007117 : Pollen allergen/expansin, C-terminal, IPR007118 : Expansin/Lol pI, IPR002963 : Expansin, IPR005132 : Rare lipoprotein A, IPR007112 : Expansin 45, endoglucanase-like, IPR009009 : Barwin-related endoglucanase	Similar to Alpha-expansin OsEXPA4.	TGCTGCTCTGCTCTTAGTTCAGATTTGTACAGGGCATGTGGCATGAGTAAATGAGTTGAT	AK107698
Os03g0339700	5526	6.63947	6.19885	6.31405	6.97945	6.80959	6.59928	6.67492	6.54469	7.06722	5.30307	4.82835	5.19543	1.29074	0.876512	1.14679	-0.233327	-1.21926	-1.5181	1.55044	0.233327	1.14802	-1.64961	-1.24449	-2.2472	-1.16311	-0.822169	-0.654627	-3.54332	-3.16205	-3.36684	-3.73518	-4.00726	-4.12352	-3.98123	-2.84886	-2.59084	Os03g0339700|AK073084|NA|AK073084					IPR008545 : Protein of unknown function DUF827, plant	Protein of unknown function DUF827, plant family protein.	GCAGTTCGCTCTGCTGATTAGGGACTATAGAGTCAAGTTTTAGTTGTGGTACTTGTATCA	AK073084
Os03g0416300	21078	6.62493	5.88915	6.68312	7.66336	7.76559	6.93738	6.86417	7.1979	7.45871	6.47636	6.3268	6.59191	-0.0899525	-0.0221586	0.0143652	0.335251	0.30175	0.237753	-0.513003	-0.548274	-0.301899	-0.503367	-0.592368	-0.430861	0.30666	-0.0143652	-0.0356636	-0.568263	-0.477255	0.0565395	-0.180062	-0.379292	-0.554886	-0.136627	-0.443765	-0.130819	Os03g0416300|AK058400|NA|AK058400	GO:0030247			GO:0030247 : polysaccharide binding	IPR012291 : Cellulose-binding family II/chitobiase, carbohydrate-binding, IPR006918 : Phytochelatin synthetase-like conserved region, IPR008965 : Carbohydrate-binding	Similar to Phytochelatin synthetase (Fragment).	TAGAGAAATGTTTGCCATCTCATCTGATTGCAAGAAATTGCATTTTGTAGTTGGTCAGTA	AK058400
Os03g0416300	17612	7.78993	7.11881	7.75901	8.88364	8.89933	8.14729	7.81907	8.12184	8.44231	7.36684	7.10135	7.52952	1.2518	1.52296	0.909141	0.8422	0.274709	1.16253	-0.369748	-1.43636	-0.274709	-0.954857	-0.68596	-0.948464	-1.30569	-1.39742	-0.758094	-1.98695	-2.10968	-1.3145	-1.81756	-0.690919	-1.37006	-1.52139	-1.83133	-1.56166	Os03g0416300|AK103650|NA|AK103650	GO:0030247			GO:0030247 : polysaccharide binding	IPR012291 : Cellulose-binding family II/chitobiase, carbohydrate-binding, IPR006918 : Phytochelatin synthetase-like conserved region, IPR008965 : Carbohydrate-binding	Similar to Phytochelatin synthetase (Fragment).	TGGTCTGAAGTGTGAAGACTAATTGAGAACCCCAAGTCCCAACATTAATTGTCTAGAGAA	AK103650
Os03g0449200	41580	7.08558	6.60115	6.92211	6.76115	6.53382	6.16033	5.80207	5.51631	6.31894	3.9779	3.1369	3.64826	-0.722915	-0.602394	0.442454	-0.32511	2.52812	0.0313482	-0.902107	-0.84906	0.545972	-0.0313482	-0.580407	-0.643542	-0.331351	-0.417374	-0.4849	-0.968825	-1.10397	-0.317506	-0.818506	0.129207	-0.312741	-0.538206	0.082798	-0.56876	Os03g0449200|CI404851|NA|CI404851					IPR003165 : Stem cell self-renewal protein Piwi	Stem cell self-renewal protein Piwi domain containing protein.	TACAGTCTGGATAGTGAGGAGGTCCTGGAGATGAAGATACTGCTGTCGTGTTCCAAATTT	CI404851	OsAGO7, SHL4, SHO2///"shl4, sh4, OsAGO7, SHO2, AGO7"
Os03g0563600	36744	6.94495	7.07755	6.78842	6.90297	6.81672	6.93875	6.73487	6.93118	6.71887	6.26444	4.82445	6.03088	-0.333445	-0.129757	-1.7254	1.39119	0.714309	0.129757	-3.10282	-1.86788	-1.34561	-1.2483	-0.879791	-2.43931	-0.18743	0.403903	-1.05204	-3.17334	-2.51121	-2.48229	-1.577	-1.46198	-1.5247	-0.702475	0.476014	0.31289	Os03g0563600|AK122030|NA|AK122030	GO:0006979|GO:0004601	GO:0006979 : response to oxidative stress		GO:0004601 : peroxidase activity	IPR002016 : Haem peroxidase, plant/fungal/bacterial, IPR000823 : Plant peroxidase, IPR010255 : Haem peroxidase	Similar to Peroxidase 56 precursor (EC 1.11.1.7) (Atperox P56) (ATP33).	ATATTATGTCCAAGTCTGAAATCTATGTGAAACAAATTATTGCCGTTGAAACATTTGCTA	AK122030
Os03g0587200	36797	7.02982	6.2418	6.93247	7.42884	7.61887	6.99815	7.58433	7.6691	7.88363	6.81641	5.80547	6.46619	-3.52989	-2.087	-3.53892	0.277558	-1.82787	-1.60927	4.42735	3.14494	4.09862	0.206019	1.04323	-0.206019	-3.4575	-3.2986	-3.18726	-1.62174	-0.444924	-0.722075	-1.5614	-0.872964	-1.89988	-3.41516	-3.22974	-3.07563	Os03g0587200|AK121995|NA|AK121995	GO:0007018|GO:0003777|GO:0005524|GO:0005875	GO:0007018 : microtubule-based movement	GO:0005875 : microtubule associated complex	GO:0003777 : microtubule motor activity, GO:0005524 : ATP binding	IPR001752 : Kinesin, motor region, IPR010544 : Kinesin-related	Kinesin, motor region domain containing protein.	CAAATGCCCTTCTGGTTGGGTAATATTTGAACCAATAACTGTTGTATGAGAATTGTACTT	AK121995
Os03g0619100	22906	6.29563	5.79381	6.6662	7.35264	7.83699	7.63905	7.94325	7.75001	7.79888	5.8323	1.11147	5.46961	0.0484676	-0.0484676	0.285665	1.72788	0.709307	-0.153497	-0.368416	-0.56123	-0.641719	-0.594985	-0.470538	-0.404407	-0.228564	-0.419617	-1.21891	-0.596961	-1.20122	-0.540833	0.178649	-0.75718	-0.324716	-2.09004	-0.180696	0.221729	Os03g0619100|AK119803|NA|AK119803	GO:0045449|GO:0003677|GO:0008270	GO:0045449 : regulation of transcription		GO:0003677 : DNA binding, GO:0008270 : zinc ion binding	IPR003851 : Zinc finger, Dof-type	Zinc finger, Dof-type family protein.	TGTTGTGTTCTGTTTTAAAACAAGTGTTACTGTGTGTGTGGTATATGATCCATAGTACCG	AK119803
Os03g0639800	25982	5.43866	5.64265	5.58309	5.74678	5.52464	5.95621	5.47494	5.30476	5.37239	5.72217	5.07346	5.57971	0.404104	-0.0159845	0.457189	-0.100257	0.100271	-0.474698	0.997485	0.0159845	0.937866	-0.346042	-0.188091	-0.899085	-1.48442	-1.54747	-1.84036	-2.58223	-2.2148	-2.22223	-0.506175	-0.194861	-1.62272	-2.45884	-0.976443	-1.97115	Os03g0639800|AK103237|NA|AK103237					IPR005024 : Snf7, IPR009061 : Putative DNA binding	Snf7 family protein.	TGTGCGAGTAGAGTATTGTAGGCAAACAACAAGATTTAAATAACATAATTGAACCTTCGG	AK103237
Os03g0645000	33228	8.31044	8.22882	8.56317	9.31579	9.04498	9.38324	8.59362	8.45509	8.55533	8.75391	8.36725	8.54794	2.84915	0.41012	-0.353583	1.94705	-1.15325	-2.48418	-1.12413	-2.2202	-1.20752	0.0764041	0.658447	-0.0764036	-3.2153	-3.38685	2.99468	-1.6458	-1.54841	-3.31453	-1.25731	-1.47568	-1.9588	-3.50938	-3.77206	-3.50851	Os03g0645000|AY046928|NA|AY046928	GO:0019953|GO:0005576	GO:0019953 : sexual reproduction	GO:0005576 : extracellular region		IPR005795 : Major pollen allergen Lol pI, IPR007118 : Expansin/Lol pI, IPR007117 : Pollen allergen/expansin, C-terminal, IPR005132 : Rare lipoprotein A, IPR007112 : Expansin 45, endoglucanase-like, IPR009009 : Barwin-related endoglucanase	Beta-expansin.	CCGCAGCCTTGGAGACATTATCAATTTGTCATGTGCTGGATTAATGGAATAAGTAGTATT	AY046928	OsEXPB12, OsaEXPb1.17
Os03g0659800	36532	5.76394	5.06179	6.02977	6.65194	6.93863	5.8559	6.41373	6.66985	6.73296	5.74026	4.69664	5.54108	-2.87632	-1.5845	-2.69388	-0.496373	-0.974171	-1.52342	2.39782	1.49737	2.10836	0.219349	0.971241	0.669446	-1.72349	-2.36303	-1.98468	-0.312878	-0.905654	-0.912981	-0.68537	-0.344642	-0.219349	-1.31593	-2.10352	-1.12906	Os03g0659800|AK062366|NA|AK062366						Conserved hypothetical protein.	AGCCTTGTAAAATTGCAGATACAATCGTGAAAGTATTTAAGCCTCATGGCAACCTTAAGT	AK062366
Os03g0672400	30282	8.0206	7.36289	7.80868	8.63335	8.78453	8.36425	8.59185	8.71363	8.81696	8.2173	7.3485	7.87261	-3.20985	-0.465529	-3.67982	1.52646	-0.629096	-2.29508	4.68382	3.33217	4.53982	0.295297	1.04997	-0.295297	-3.33541	-3.42929	-2.89739	-1.3891	-1.01768	-1.01221	-1.08644	-1.16342	-2.17923	-1.40387	-0.95226	-3.57138	Os03g0672400|AK061599|NA|AK061599						Conserved hypothetical protein.	AGATGACTGCTTTCGTGCAGCTTTGTTATGTTTGCTACCTGAATATGAATGTATTAATCC	AK061599
Os03g0674700	34475	7.06567	7.04713	7.50267	8.67998	8.72978	8.66557	8.30659	7.98824	8.68664	6.30398	3.14059	5.66272	-1.49877	-1.15378	-2.11834	1.9238	-0.368646	0.384048	-0.414489	-0.840428	0.301392	1.04919	0.827968	0.0116725	-0.822461	-1.35525	-1.11151	-0.696867	-1.26808	-1.76455	-0.583803	-0.0116725	-1.48277	-1.68461	-0.666394	-1.14535	Os03g0674700|AK058659|NA|AK058659						Similar to Growth-regulating factor 3.	CTCAAGCTTCTGCAATGTAATACCAGCTAATTGCGATTTTCAGTTCTTATGAATTCAGCT	AK058659			GRF
Os03g0675300	39717	6.57222	6.48985	6.92598	4.94902	5.48095	4.49131	5.23041	5.57454	5.25352	5.93436	6.8164	6.57883	-0.225796	-1.3005	-1.47212	-1.06985	-0.781044	-0.519957	-1.22306	0.234301	0.888765	-0.263728	0.460728	0.225796	-1.06015	-1.11893	-1.16258	-1.6924	0.552623	-1.01288	-1.51912	-1.4526	0.758471	-1.25246	-1.53351	-1.28098	Os03g0675300|AK106417|NA|AK106417					IPR011061 : Antihaemostatic protein	Antihaemostatic protein domain containing protein.	ATAATTTGAGAGGGTTCATGTGGAATTCATTTTTTTCCCTAACTCCAAAGTCTTGGTCCC	AK106417
Os03g0680700	21329	8.46213	7.57357	8.69655	9.4898	9.60959	8.2674	8.7345	8.74837	9.43427	5.35156	6.05888	5.69001	-0.294833	-0.228981	-0.260159	0.0580139	0.106417	0.0317631	-0.70997	-0.758062	-0.575095	0.724893	-0.258708	-0.630644	0.0105247	-0.219261	0.146887	-0.771173	-0.766243	-0.151895	-0.466819	-0.581275	-0.755657	-0.336959	-0.0105247	-0.0895147	Os03g0680700|CI092525|NA|CI092525	GO:0045449|GO:0003677|GO:0003700|GO:0043565|GO:0005634	GO:0045449 : regulation of transcription	GO:0005634 : nucleus	GO:0003677 : DNA binding, GO:0003700 : transcription factor activity, GO:0043565 : sequence-specific DNA binding	IPR001356 : Homeobox, IPR012287 : Homeodomain-related, IPR006563 : POX, IPR009057 : Homeodomain-like	Similar to Knotted1-interacting protein.	AGGAGTAATTCAGGCTTGCAGCTCTGAAGCTAGGAAAGGGATTGGGTTTGTTCTACTCTT	CI092525			HB
Os03g0683800	4942	6.37821	6.18845	6.45248	7.35226	7.31101	7.3705	8.12959	8.1212	8.10274	8.21346	8.03562	8.23789	1.44531	2.04783	1.41916	2.31521	-0.657721	-0.258547	-0.78916	-2.22552	-0.906301	-0.95846	-0.9748	-1.453	0.0693574	0.228309	-0.0693574	-0.619884	-1.34536	-1.14712	-0.695147	-0.845004	-1.20102	-1.27019	-0.760894	-1.65377	Os03g0683800|AK099266|NA|AK099266	GO:0006629|GO:0016298	GO:0006629 : lipid metabolism		GO:0016298 : lipase activity	IPR001087 : Lipolytic enzyme, G-D-S-L, IPR008265 : Lipolytic enzyme, G-D-S-L, active site	Similar to Proline-rich protein APG-like.	GGTGTAATATGTCATGTACATGCGCTTGGATTGTACTATCCCGCTAGCAATGGGTGTTTT	AK099266
Os03g0683800	14560	6.4397	6.29285	6.53174	7.34974	7.30458	7.35149	8.16417	8.19728	8.12328	8.1281	8.01949	8.24619	1.39794	2.03736	1.42843	2.37021	-0.69488	-0.254031	-0.77667	-2.29813	-0.889234	-0.921022	-0.791285	-1.48539	0.0547323	0.071969	-0.0547318	-0.718761	-1.25267	-1.14862	-0.528998	-0.797306	-1.25176	-1.25753	-0.705121	-1.62427	Os03g0683800|AK060516|NA|AK060516	GO:0006629|GO:0016298	GO:0006629 : lipid metabolism		GO:0016298 : lipase activity	IPR001087 : Lipolytic enzyme, G-D-S-L, IPR008265 : Lipolytic enzyme, G-D-S-L, active site	Similar to Proline-rich protein APG-like.	TTTGCTGTAGTATGAATGAACTGCTTGCTTGGTGTAATATGTCATGTACATGCGCTTGGA	AK060516
Os03g0709100	44605	9.56987	8.76835	9.39749	10.9671	10.9214	10.5387	10.3394	10.253	10.7877	8.74611	7.64845	8.65573	0.0558987	0.162371	-0.0159817	2.13326	0.257093	0.192226	-0.507779	-0.599271	-0.470809	-0.563915	-0.795914	-0.437644	0.0121422	-0.0718536	-0.122911	-0.636381	-0.737961	-0.0121431	-0.424961	-0.413683	-0.605074	-0.215198	-0.508804	-0.194759	Os03g0709100|AK061596|NA|AK061596	GO:0006118|GO:0005489|GO:0005507	GO:0006118 : electron transport		GO:0005489 : electron transporter activity, GO:0005507 : copper ion binding	IPR003245 : Plastocyanin-like, IPR008972 : Cupredoxin	Similar to Basic blue protein (Cusacyanin) (Plantacyanin) (CBP).	TGTTCCATCCGGTTCGTTCTCAGTTTTTAGCATTTTGGATGATTGATTAGAGGATTCTCT	AK061596	OsUCL8
Os03g0712100	4904	7.50929	6.74703	7.3235	8.44245	8.69565	8.10515	8.38743	8.42971	8.62562	7.6138	6.32437	7.35548	-0.889482	-0.817201	-0.99757	-0.620501	-0.425829	-0.484361	3.87701	2.54609	3.89796	0.0634317	0.226821	-0.922643	-0.0634308	-0.72271	-0.740801	-1.30825	-0.158774	-0.415078	-1.07327	-0.183619	-1.20716	-0.217907	0.475273	-0.874303	Os03g0712100|AK106258|NA|AK106258						Conserved hypothetical protein.	ATGACCATAACTGTGTCTGCTACTTGCTAATTTCATGGCTTAATGTCATTTGTACCAAAC	AK106258
Os03g0729500	40747	6.84908	6.38457	7.10429	8.84918	8.93915	8.95231	8.29388	8.33798	8.54636	7.27313	5.90272	7.16098	0.445651	0.26733	1.051	1.10452	-1.22776	-1.35675	-1.84162	-2.14655	-0.617153	0.0648975	0.657321	-0.064898	-1.47806	-0.937578	-1.6044	-2.13188	-1.14694	-1.45628	-1.01338	-0.415686	-2.07925	-1.6986	-1.97409	-1.71129	Os03g0729500|AJ575243|NA|AJ575243						Growth-regulating factor 6.	AACAACATGGAAGCAAGGAATTGCCTATCGGAGTCTCTGAATCTTTTAAATGATGGCTGG	AJ575243			GRF
Os03g0729500	17320	6.79516	6.11604	7.02179	8.67155	9.00552	8.65564	8.17291	8.32087	8.57647	7.04086	5.90316	6.93774	1.01487	0.387879	1.10696	1.61574	-1.42905	-1.43267	-1.00963	-1.14539	-0.963358	0.512495	0.0144691	-0.0144691	-2.09174	-2.10562	-3.25097	-1.64687	-0.652886	-2.41992	-0.492848	-0.137154	-0.96568	-0.715148	-1.99747	-0.510131	Os03g0729500|AK073578|NA|AK073578						Growth-regulating factor 6.	CATGCTGTGACGTCATAATCGCGGATGAATGTAATCCGATCCTTGTCTTGCTTTCTGGTA	AK073578			GRF
Os03g0733600	28191	10.6521	9.92122	10.507	11.4526	11.1804	11.3314	10.3261	9.93876	10.9243	7.27696	4.8606	7.01716	-0.908092	1.37602	-1.23732	3.25408	0.274247	-1.25112	-0.00104857	-2.12181	-0.916592	-0.500247	0.533768	0.00104857	-1.9828	-0.987434	-2.16814	-0.747162	-0.867355	-1.46815	-0.380745	-2.47116	-0.783619	-0.685524	0.132349	-1.90613	Os03g0733600|AK058575|NA|AK058575					IPR007726 : SSXT	SSXT family protein.	TGTTATTAGTAAGGGAATATATGTGTGTGTTGCTGCACTGCAATGGATGGGTTGGTTGGT	AK058575	OsGIF3
Os03g0750900	21698	5.53632	5.10436	6.19298	6.62811	6.62478	6.70015	6.47169	6.35201	6.50077	5.81882	4.51765	5.24851	-1.2079	-0.705844	-1.72969	0.39806	-0.558036	-0.326823	1.80291	0.857978	1.53028	-0.0355697	0.355216	-0.144536	-1.12349	-0.836295	-0.776697	-0.698977	-0.871378	-0.628169	-0.295679	0.0355697	-0.130914	-0.635098	-0.543379	-0.261951	Os03g0750900|Os03g0750900|NA|Os03g0750900						Conserved hypothetical protein.	GATGTATGCTTGCCCCTGCTGTTTCGAATGCTTGTCCAAGTCATGTGGATAAACTGTCTT	Os03g0750900
Os03g0758700	37826	5.50759	4.86105	5.98733	6.66954	7.2061	6.27156	6.3098	6.5608	6.74694	6.10686	4.79851	5.73004	3.98164	-0.441481	0.345985	-0.524274	-0.345985	-0.464611	2.1038	1.83394	1.81006	-1.19847	-0.440338	-1.08204	-0.543458	-0.672005	-0.730722	-1.24999	-1.35158	-0.56314	-1.07525	0.531357	-0.622486	-0.786978	-1.10109	-0.820155	Os03g0758700|AK106620|NA|AK106620					IPR011046 : WD40-like	WD40-like domain containing protein.	TTAGGAAATGTAACACATGTTATTGGACATTTGGACTTGGATCTGGTTATGCAAAATGGT	AK106620
Os03g0770700	4030	8.06452	7.55897	8.15982	8.77044	8.82074	8.49514	7.58476	7.52601	7.78935	6.44985	4.76359	5.9144	-0.035924	-0.0858974	-0.110079	1.71518	-0.433332	-0.522133	-0.76795	-0.518944	-1.16914	-0.769361	0.847959	-1.14828	0.0180235	-0.709312	-0.708872	-0.706081	-0.0180225	-0.621191	-0.752934	0.117214	-1.29794	-0.542881	0.137053	0.386179	Os03g0770700|CI444018|NA|CI444018						Similar to ANT (Ovule development protein aintegumenta).	AGTAGAAGGGTTTTTGTAATATTGGGGCAATGCAACAGCAGCAGCATAGTAGTAGATCAG	CI444018			AP2-EREBP
Os03g0770900	21114	6.39938	5.75037	6.40008	7.18552	7.20723	6.9221	7.2994	7.33055	7.44528	6.78576	5.61319	6.35274	-2.15892	-0.967069	-1.79817	2.1199	-1.63946	-0.220436	3.80988	2.46707	3.48824	-0.440131	0.582912	-0.391162	-0.544643	-0.877509	-0.914968	-1.31833	-2.25833	0.127288	-0.641904	-1.7735	-2.21528	-0.127288	-1.68357	-0.923995	Os03g0770900|AK106660|NA|AK106660						Conserved hypothetical protein.	ACACTCACTCACACCAACAAGGATGTATCATGTTCCCTTGTTTTGTCCGTGCCATTGGTA	AK106660
Os03g0783100	18042	6.62235	6.85464	7.19326	6.14544	6.32201	5.87991	5.16151	4.7534	5.30863	4.31765	3.99757	4.80708	0.0543613	-0.624446	0.570027	-0.576648	-0.0543613	-0.600819	-0.312352	-1.44784	0.639722	-0.506529	0.746806	-0.529409	-0.740601	-0.22797	-0.903162	-1.43019	-1.54945	0.104823	0.195584	-0.50146	-1.15381	-0.383684	-1.28021	-1.00169	Os03g0783100|AK111430|NA|AK111430						Conserved hypothetical protein.	GTAACATCGATCCCATGTGCAGCCTCATCTAATCATCGAATTATTCTGCATTTTACCCCT	AK111430
Os03g0791700	31302	5.6528	5.35198	5.39369	5.24202	4.9574	4.97782	4.85741	5.27252	4.87909	6.27239	7.35117	6.89422	-1.06224	-0.800063	-1.045	0.89	0.460944	0.343367	-1.18685	-1.95384	-1.03394	0.892435	1.04338	0.744074	-1.17217	-0.909785	-1.08589	-1.69056	-0.740545	-1.92143	-0.343367	-0.622821	-0.454111	-1.2466	-1.50581	-1.47458	Os03g0791700|AK100700|NA|AK100700	GO:0006468|GO:0004672|GO:0004713|GO:0005524	GO:0006468 : protein amino acid phosphorylation		GO:0004672 : protein kinase activity, GO:0004713 : protein-tyrosine kinase activity, GO:0005524 : ATP binding	IPR000719 : Protein kinase, IPR001611 : Leucine-rich repeat, IPR001245 : Tyrosine protein kinase, IPR007090 : Leucine-rich repeat, plant specific	Protein kinase domain containing protein.	TTGTGCTGTGCAAGCCCCTGTATCGTTCTGTCAATATTAAAGCTGGAATAGTTTCTACTA	AK100700
Os03g0791700	38014	5.78439	5.53522	5.48102	5.39103	5.07841	5.13442	5.00241	5.42576	5.09647	6.25862	7.20514	7.02076	-0.968858	-0.681743	-0.980774	0.700763	0.250597	0.28071	-1.04914	-2.2967	-1.04162	0.956127	1.14415	0.845408	-1.11746	-0.820599	-1.18505	-1.66427	-0.794567	-1.62495	-0.250598	-0.432016	-0.464404	-1.16547	-1.33612	-1.15522	Os03g0791700|AK060551|NA|AK060551	GO:0006468|GO:0004672|GO:0004713|GO:0005524	GO:0006468 : protein amino acid phosphorylation		GO:0004672 : protein kinase activity, GO:0004713 : protein-tyrosine kinase activity, GO:0005524 : ATP binding	IPR000719 : Protein kinase, IPR001611 : Leucine-rich repeat, IPR001245 : Tyrosine protein kinase, IPR007090 : Leucine-rich repeat, plant specific	Protein kinase domain containing protein.	ATGGAACTGATCCTCCGGGTTGTGCTTCTGTCTTGATGCACACAACCTTCCCCTTTCCTG	AK060551
Os03g0791700	6760	5.60364	5.34192	5.34752	5.27437	4.92666	5.13127	4.82099	5.31225	4.9006	6.34232	7.44062	6.93902	-1.04341	-0.781911	-0.788964	0.980223	0.481443	0.333734	-1.18606	-2.00611	-0.988481	0.826546	1.17108	0.773536	-1.31412	-0.915318	-1.01667	-1.54596	-0.675399	-1.96506	-0.333734	-0.549605	-0.414034	-1.25804	-1.1918	-1.47206	Os03g0791700|AK071881|NA|AK071881	GO:0006468|GO:0004672|GO:0004713|GO:0005524	GO:0006468 : protein amino acid phosphorylation		GO:0004672 : protein kinase activity, GO:0004713 : protein-tyrosine kinase activity, GO:0005524 : ATP binding	IPR000719 : Protein kinase, IPR001611 : Leucine-rich repeat, IPR001245 : Tyrosine protein kinase, IPR007090 : Leucine-rich repeat, plant specific	Protein kinase domain containing protein.	ACAAATAATGTTGTGCTGTGCAAGCCCCTGTATCGTTCTGTCAATATTAAAGCTGGAATA	AK071881
Os03g0793600	19884	5.49889	5.10973	5.31419	6.26157	6.25651	5.9589	5.79488	6.21631	6.28969	5.6814	5.36654	5.89048	-1.15379	-0.859875	-1.07196	0.343244	0.053062	0.516801	-0.42324	-0.885107	-0.806519	-1.99878	-1.73055	-2.03609	-1.38973	-1.62553	-0.747574	0.362563	0.421344	-1.00597	-0.738403	0.541388	-0.402992	-1.74567	-1.08869	-0.053062	Os03g0793600|Os03g0793600|NA|Os03g0793600	GO:0004437			GO:0004437 : inositol or phosphatidylinositol phosphatase activity	IPR005135 : Endonuclease/exonuclease/phosphatase, IPR000300 : Inositol polyphosphate related phosphatase	Endonuclease/exonuclease/phosphatase domain containing protein.	AGAGGAGAAGAAATATGGGCTGTTTCAACTCTAGAGTTGAGGTGGAAGAGCTTCTGCCAT	Os03g0793600
Os03g0803100	26325	8.82888	8.40319	8.80668	10.1233	10.0424	10.2191	9.79044	9.3431	9.74723	8.73682	7.89506	8.66593	0.578927	1.41641	-3.57673	4.72545	-0.130505	-2.82902	1.25081	-1.75977	-1.44751	-0.893196	-0.685645	-1.66076	-1.58833	-1.20182	-3.35953	0.474408	0.130505	-1.02923	-1.35797	-2.17963	-1.72906	-2.6391	-1.4205	-1.73293	Os03g0803100|AU181550|NA|AU181550						Unknow protein.	TTGTGTGTTGTTAAGTGCACGTGATGCATGCGAGATATGATGACTATCTTTAGTTAAAAA	AU181550
Os03g0807700	13247	7.27171	6.51729	7.68894	8.62648	8.86848	7.82262	8.35452	8.57206	8.68513	8.11714	8.51002	8.48121	0.207788	-0.498806	0.555135	0.583918	-5.24196	-5.46708	-2.15405	-4.14768	-2.29722	1.26145	2.2024	-1.709	-5.54653	-4.38373	-5.7052	-2.5301	-2.35183	-4.76247	-0.183589	-0.958322	0.183589	-4.1258	-6.11649	-5.84154	Os03g0807700|AK059286|NA|AK059286	GO:0045735			GO:0045735 : nutrient reservoir activity	IPR000480 : Glutelin, IPR006946 : Protein of unknown function DUF642, IPR008979 : Galactose-binding like	Glutelin family protein.	GTCTGTAAAACTCTGCATTGGTGATTTGGGTTTTGGACATTGAACTTTCGTGTGATCTAG	AK059286
Os03g0822000	9142	7.81106	8.04698	7.79274	5.83596	6.10559	5.86639	5.67064	5.81388	5.15312	6.59067	8.24967	7.19878	1.25142	0.247807	0.420265	-1.48485	-3.91522	-2.74464	-0.107669	-0.00566483	-0.814036	0.29855	0.287363	0.00566483	-4.08586	-4.44762	-4.47536	-2.64983	-2.56401	-3.19525	-1.38627	-1.9002	-1.81937	-2.27265	-2.20018	-1.35659	Os03g0822000|AF247164|NA|AF247164	GO:0009664|GO:0005576	GO:0009664 : cell wall organization and biogenesis (sensu Magnoliophyta)	GO:0005576 : extracellular region		IPR007117 : Pollen allergen/expansin, C-terminal, IPR007118 : Expansin/Lol pI, IPR002963 : Expansin, IPR005132 : Rare lipoprotein A, IPR007112 : Expansin 45, endoglucanase-like, IPR009009 : Barwin-related endoglucanase	Alpha-expansin OsEXPA7.	GTCACTGCTAGTAGTAGTTGTGCTAGTGCATGTATGGTTATGGATACTGCATCATGTTGG	AF247164	OsEXPA7, EXP7, OsEXP7, OsaEXPa1.26
Os04g0127300	23506	5.91519	5.58167	5.52077	7.36945	7.13654	7.1333	7.7957	7.60265	7.60849	6.87881	5.39548	6.48382	-1.20272	0.124601	-0.595593	0.0992284	-2.22749	-3.31875	-0.0448489	1.54492	-0.553919	-1.18616	-0.566819	-0.511495	-3.77685	-1.6901	-2.01388	-0.287148	-0.294361	-1.2888	-1.7723	-1.37866	-0.570704	0.0522599	0.0527949	0.0448484	Os04g0127300|AK062269|NA|AK062269	GO:0006508|GO:0004289|GO:0008233	GO:0006508 : proteolysis		GO:0004289 : subtilase activity, GO:0008233 : peptidase activity	IPR000209 : Peptidase S8 and S53, subtilisin, kexin, sedolisin, IPR003137 : Protease-associated PA	Peptidase S8 and S53, subtilisin, kexin, sedolisin domain containing protein.	GTATGTAACTCTGTGATATCTCTATGGATATTGGTGTGAACTAGTAATGAATAAGTGAGG	AK062269
Os04g0132500	8272	9.28305	9.05358	8.93422	7.34454	7.3309	6.18869	4.92031	4.37046	5.07596	2.33224	2.5825	2.13357	-0.112125	-0.565378	0.122743	0.274235	-0.719933	-0.0446033	-1.14467	-1.59016	0.485976	-0.124118	0.532422	-1.44634	0.276442	-0.987451	-0.724547	-1.60388	-1.72476	-0.889599	-0.301657	-0.619464	-0.0341473	-1.13968	-1.44837	0.0341482	Os04g0132500|AK121779|NA|AK121779	GO:0006468|GO:0004672|GO:0004674|GO:0005524	GO:0006468 : protein amino acid phosphorylation		GO:0004672 : protein kinase activity, GO:0004674 : protein serine/threonine kinase activity, GO:0005524 : ATP binding	IPR000719 : Protein kinase, IPR001611 : Leucine-rich repeat, IPR013210 : Leucine rich repeat, N-terminal, IPR002290 : Serine/threonine protein kinase, IPR003591 : Leucine-rich repeat, typical subtype, IPR007090 : Leucine-rich repeat, plant specific, IPR008271 : Serine/threonine protein kinase, active site, IPR011009 : Protein kinase-like	Protein kinase-like domain containing protein.	AGCAAAAAGCTTGATGGCTTTGTTTTGTTAGTGTTCAGTGTATGCCTGTTGAATAAAGAT	AK121779
Os04g0132500	10296	8.90775	8.80063	8.57064	6.96211	6.90552	5.81703	4.51179	3.99206	4.79596	1.95649	2.15608	1.89609	-0.598015	-0.523036	0.0870132	0.147548	-1.06086	-0.556231	-0.567923	-1.06496	0.854954	-0.0387087	0.508664	-0.493793	-0.667279	-0.24118	0.226378	-0.263001	-1.43114	-1.23971	-0.345138	-0.962049	-0.879854	-1.49212	0.0387096	-0.879108	Os04g0132500|AK112081|NA|AK112081	GO:0006468|GO:0004672|GO:0004674|GO:0005524	GO:0006468 : protein amino acid phosphorylation		GO:0004672 : protein kinase activity, GO:0004674 : protein serine/threonine kinase activity, GO:0005524 : ATP binding	IPR000719 : Protein kinase, IPR001611 : Leucine-rich repeat, IPR013210 : Leucine rich repeat, N-terminal, IPR002290 : Serine/threonine protein kinase, IPR003591 : Leucine-rich repeat, typical subtype, IPR007090 : Leucine-rich repeat, plant specific, IPR008271 : Serine/threonine protein kinase, active site, IPR011009 : Protein kinase-like	Protein kinase-like domain containing protein.	TGTTTTGTTAGTGTTCAGTGTATGCCTGTTGAATAAAGATCCAAGATTACCTTACATTCC	AK112081
Os04g0228100	30224	7.03498	6.36943	6.93541	7.71807	7.86696	7.16001	7.86649	7.84091	7.99173	7.35258	6.30814	7.04444	-2.14468	-0.82989	-1.64404	0.820574	-0.0514941	-0.547198	4.36366	2.99054	4.08667	0.0514941	0.870887	-0.771663	-1.96777	-2.04301	-0.508244	-1.62205	-0.501306	-0.698978	-1.50334	-0.847182	-0.0928659	-1.42871	-1.31974	-0.49628	Os04g0228100|AK059410|NA|AK059410						Conserved hypothetical protein.	TCTATTTCTGCTGTTGTATGATGCTTCAATTTGGCCACTCTCGGTGGCCATATTTATGTG	AK059410
Os04g0375900	19875	5.52521	5.0113	5.51142	6.11534	6.07498	5.81737	6.16127	6.02562	6.17079	5.73906	4.60403	5.17181	-1.27571	-1.74263	-1.84493	0.0504632	-0.639396	-0.035275	3.50702	2.47267	3.4067	0.035275	0.469816	-0.43899	-1.18145	-0.969727	-0.991688	-0.582837	-0.512552	-0.258484	-0.791229	-0.50395	-0.538683	-0.847675	-0.573289	-0.569554	Os04g0375900|AK101769|NA|AK101769	GO:0007018|GO:0003677|GO:0003777|GO:0005524|GO:0005622|GO:0005875	GO:0007018 : microtubule-based movement	GO:0005622 : intracellular, GO:0005875 : microtubule associated complex	GO:0003677 : DNA binding, GO:0003777 : microtubule motor activity, GO:0005524 : ATP binding	IPR001752 : Kinesin, motor region, IPR000445 : Helix-hairpin-helix motif	Kinesin, motor region domain containing protein.	ATCATCATACAGTGTCGTACCAATATTGATAATGTGTGGCGTTAATGTGATTTCCTCTCT	AK101769
Os04g0382800	28843	7.7264	7.8778	7.94563	7.21245	7.47579	7.64421	6.92814	7.2248	7.06905	7.50309	8.23353	7.88878	3.3425	2.70361	2.99416	0.891424	0.270695	-0.114625	-2.09612	-1.53743	-1.04113	0.114625	-0.417477	-0.180878	-1.47819	-1.60853	-1.65499	-2.17822	-1.43775	-1.51982	-1.26265	-1.91961	-2.14521	-0.512024	-1.79199	-1.73356	Os04g0382800|CI119280|NA|CI119280						Conserved hypothetical protein.	GCGGTAATCTGTAATACCAACTTTGGTGATAGATCGAATGGTTTACTCCAACCTGGGTAT	CI119280
Os04g0411200	31218	5.38615	4.65714	5.68893	6.20513	6.39175	5.98198	6.48756	6.49717	7.03252	4.08954	3.88645	4.64117	0.70612	2.36456	2.41387	-0.354871	-0.527496	-1.03966	-0.510077	-1.00781	-1.34042	0.0289531	0.809273	0.60307	-2.25236	-1.085	-0.987506	-1.97814	-0.836046	-0.730475	-0.457674	-0.0289536	-0.689041	-1.71948	-2.09337	-0.722717	Os04g0411200|AU095341|NA|AU095341						Conserved hypothetical protein.	ACCAGGAGAACCAGGCCTTGCTCACCGAGCTCAAGCAGCGGCTCGCCAAGACGAAGGTCG	AU095341
Os04g0412800	14918	6.47519	5.74483	6.28528	6.98636	7.04567	6.32811	6.95375	6.7962	6.9483	6.05606	5.03676	5.73857	0.550014	0.448631	-0.340338	0.340338	-0.694396	-0.340489	2.12995	0.833472	1.55735	-1.29415	-1.32639	-2.3118	-1.78536	-2.70282	-1.90486	-2.12274	-2.49881	-2.17008	-3.01197	-3.82851	-4.03773	-2.23637	-2.5163	-2.49996	Os04g0412800|AK060508|NA|AK060508	GO:0006118|GO:0045454|GO:0005489	GO:0006118 : electron transport, GO:0045454 : cell redox homeostasis		GO:0005489 : electron transporter activity	IPR012335 : Thioredoxin fold, IPR002109 : Glutaredoxin, IPR012336 : Thioredoxin-like fold	Glutaredoxin domain containing protein.	TTGTGCTCGGCAACGGCTAACAATTGTAATCTGTACCGATTACTATTCTTTCTTTACCAC	AK060508
Os04g0413500	15239	7.38376	6.91697	8.15878	8.99514	10.7765	9.84104	9.3654	10.108	10.4127	8.40063	8.36687	8.73519	-0.0976553	-0.0340576	-0.202058	1.90456	0.214349	0.131605	0.808458	-0.691675	-0.600506	-0.624779	-0.866217	-0.539885	0.00357914	5.4902	-0.13616	-0.679019	-0.802541	-0.00358009	-0.508593	-0.450603	-0.667525	-0.218252	-0.531468	-0.255849	Os04g0413500|AY340072|NA|AY340072	GO:0005975	GO:0005975 : carbohydrate metabolism			IPR013148 : Glycosyl hydrolases family 32, N terminal, IPR013189 : Glycosyl hydrolase family 32, C-terminal, IPR001362 : Glycoside hydrolase, family 32, IPR011040 : Sialidase	Similar to Cell wall invertase 2.	GAGATCAAGGTGTCGCAGCTCACCGCGTGGGAGATGAAGAAGCCGGTCATGATGAATGGA	AY340072	gif1, CIN2, OsCIN2
Os04g0413500	36024	6.53676	6.07564	7.47969	8.04127	9.92983	9.0403	8.49709	9.31837	9.58496	7.84246	7.87559	8.09338	0.135635	0.124781	-1.04228	2.04968	0.381424	0.0545921	-0.353144	0.0642185	-1.41949	-1.14844	-0.430829	-1.4275	-0.416552	-1.01829	-1.01283	-0.618894	-0.96073	-0.937898	-0.0545921	-1.37691	-1.5656	-1.14626	-0.552427	-1.16331	Os04g0413500|AK072276|NA|AK072276	GO:0005975	GO:0005975 : carbohydrate metabolism			IPR013148 : Glycosyl hydrolases family 32, N terminal, IPR013189 : Glycosyl hydrolase family 32, C-terminal, IPR001362 : Glycoside hydrolase, family 32, IPR011040 : Sialidase	Similar to Cell wall invertase 2.	GGGGACAGTTTGAATGCATGGATGCCATTAGGACTAATAAAGATTGATGCTAGTATAACC	AK072276	gif1, CIN2, OsCIN2
Os04g0422700	26800	10.4493	10.571	9.85039	10.9122	10.1563	9.50424	8.69561	9.04476	9.07477	7.6832	7.22761	7.67297	-0.775216	-0.569309	-0.367689	-0.0726328	0.639846	-0.39669	-0.330849	-0.209039	0.392072	-1.19056	1.43636	0.0726318	-0.542913	-0.673487	-0.444662	1.59033	-0.873653	-0.588637	-0.589132	-1.01542	-1.16562	-0.349878	-1.08592	0.368007	Os04g0422700|AK111485|NA|AK111485						Conserved hypothetical protein.	TGTAATCACTAGTGTTTACTGCTTTCTCCTCTGTAGATTGCTCGAAGTCCTAACCATGCG	AK111485
Os04g0457700	5382	5.36782	4.52798	5.19808	6.22167	6.20233	6.71174	7.16757	7.13361	6.89305	8.46971	7.91436	8.0531	-0.0389643	0.049736	-0.131058	-0.00186253	0.196483	0.083889	-0.279455	-0.663147	-0.572418	-0.629297	0.0126448	-0.521768	0.00186157	-0.072813	-0.0726271	-0.686755	-0.797923	0.0248537	-0.504449	-0.311434	-0.674147	-0.229881	-0.531859	-0.267026	Os04g0457700|CI480436|NA|CI480436						Conserved hypothetical protein.	GGCTAGTTATAGTTTTGCACTTTTGGCTGTCCTTGGTAGAGTACGTAATTAACCTGGGCG	CI480436
Os04g0459000	19945	7.52536	7.13848	7.51697	8.20305	8.12896	7.70793	8.26587	8.16751	8.55558	6.47375	5.43524	6.49358	-0.15485	0.425759	-0.641153	0.568792	-1.60233	-1.96917	-0.612952	-0.598466	-0.507654	1.31552	1.55502	0.762713	-3.97498	-3.50215	-2.9211	-0.560906	-1.09948	0.15485	-0.770124	-0.493012	-0.186331	-3.05402	-2.64983	-1.79965	Os04g0459000|AK103526|NA|AK103526	GO:0006810|GO:0000166|GO:0005524|GO:0016887|GO:0017111|GO:0016021	GO:0006810 : transport	GO:0016021 : integral to membrane	GO:0000166 : nucleotide binding, GO:0005524 : ATP binding, GO:0016887 : ATPase activity, GO:0017111 : nucleoside-triphosphatase activity	IPR003439 : ABC transporter related, IPR001140 : ABC transporter, transmembrane region, IPR003593 : AAA ATPase, IPR011527 : ABC transporter, transmembrane region, type 1	Similar to MDR-like p-glycoprotein.	TCCTGTAACCGATCAGGATTATGCCGGATGTGTTTTGGCACTAATGGCGGCTCTGGCAAT	AK103526
Os04g0465300	7234	8.33421	8.10677	7.92127	8.04127	8.10184	8.51486	8.27921	8.4492	8.31682	8.70699	8.61564	8.96251	-0.475818	1.48413	0.892668	1.7575	-1.85623	-2.2033	0.145304	-1.52083	-0.610906	-0.145304	0.660352	0.400888	-3.89971	-2.67792	-5.31142	-2.11045	-1.56139	-2.99887	-1.76869	-2.66164	-2.0708	-5.2819	-3.54571	-2.16328	Os04g0465300|CI463004|NA|CI463004					IPR003854 : Gibberellin regulated protein	Gibberellin regulated protein family protein.	TTCTGGACCTCTAGTATGTTTTGTTGTGTAAAAAAGGACTAGTGAAATCCATCTCGGCTT	CI463004
Os04g0486500	44379	5.74796	5.21119	5.60584	6.31704	6.29057	5.91168	6.15719	6.10039	6.39752	5.3441	4.30665	4.97851	-1.60338	-1.67981	-2.52539	-0.153974	-0.855855	-0.73087	2.84771	1.74064	2.46729	0.153974	0.663938	0.679152	-3.08751	-1.39541	-1.77519	-1.66709	-0.531949	-1.93735	-2.00471	-1.34295	-0.57846	-2.28781	-1.52857	-2.32817	Os04g0486500|AK111976|NA|AK111976					IPR003511 : DNA-binding HORMA	Similar to Mitotic spindle checkpoint protein MAD2.	AACTCGTGTGCTCTGGGAGAATCCCTTTTCTTGTTCTTTACCGCATTTTGGGAGAATCGA	AK111976
Os04g0490300	10691	6.13913	5.67482	6.22519	4.9455	5.11372	5.06972	6.19082	5.99498	6.13298	5.59896	4.53295	5.27264	-0.0232248	-1.57689	-0.691753	-0.627604	-1.89748	-2.82328	-0.83962	-2.24333	-1.11994	1.41525	1.03538	1.04642	-1.59099	-1.58757	-1.49527	-0.419863	-0.669436	-0.901851	0.445703	0.0493794	0.0232248	-0.77965	-0.517696	-0.539261	Os04g0490300|CI193574|NA|CI193574						Conserved hypothetical protein.	TGCTTGGCTAAAGTTGTTTTAGCTGACTGCTTGTAGTTGCTTTCCCTCTGAAAACAAAAC	CI193574
Os04g0496300	35845	7.46319	6.70946	7.15858	7.36175	7.58996	6.87324	7.84756	7.8274	7.93819	7.30493	6.50432	7.10249	-3.41376	-1.72611	-5.31818	0.859023	-0.56129	-1.00638	5.14165	3.81547	4.7416	0.220177	1.16911	-0.220177	-0.91759	-4.59233	-5.24016	-2.30625	-0.870342	-0.885328	-2.57867	-1.39668	-3.33105	-5.36253	-5.12312	-2.78794	Os04g0496300|AK062810|NA|AK062810						Conserved hypothetical protein.	TCGTTCATTGGGTTAGATCTGTATTACTGTTATATGATGATTATGTTGTAATGCAGCTGT	AK062810
Os04g0504200	8478	7.15766	6.42688	7.03575	7.49866	7.69083	7.01545	7.65905	7.71682	7.78695	7.0173	6.16006	6.92282	-2.02304	-1.06141	-2.11351	0.794681	-1.53886	0.0319653	4.39314	2.76898	3.90727	-0.0319653	0.5818	-0.543974	-1.52973	-1.43086	-1.84845	-2.40735	-0.470013	-0.577173	-1.73183	-0.759114	-2.38654	-0.611643	-1.14047	-0.65421	Os04g0504200|AK110863|NA|AK110863						Conserved hypothetical protein.	AACGACGCTCTCGCTACAGATTCAAATTTGAATATATAAATTCAATCGACTTTTTAGGCG	AK110863
Os04g0507700	9429	8.01272	7.84457	8.1474	7.74456	8.82162	8.22171	8.6159	9.10305	8.53628	9.92367	10.7055	10.5088	0.106359	1.69597	-2.00592	2.87148	-2.10579	-1.84799	2.63376	2.10933	1.41526	-0.106359	-0.762734	-0.852175	-1.07172	-1.15438	-2.35555	-1.1973	-0.686428	-2.01655	-1.16719	-2.92182	-2.26812	-1.12761	-2.19915	-2.65354	Os04g0507700|AK121383|NA|AK121383	GO:0006629	GO:0006629 : lipid metabolism			IPR001087 : Lipolytic enzyme, G-D-S-L	Lipolytic enzyme, G-D-S-L family protein.	TTGGATAGTGGGGGTTTAAGGCATGTGTTTTCTCCTCGGTTATCAGGTGGAGAATTTGTT	AK121383
Os04g0511700	19828	6.51369	6.09104	6.625	8.00602	7.68009	7.76213	7.52112	7.48716	7.6435	6.97067	6.00016	6.635	-0.506875	-1.29587	-1.264	1.05554	-1.53588	-0.896095	4.36536	3.11952	3.9775	-0.0864181	0.405411	-1.01996	-1.73036	-1.08116	-1.15052	-2.44235	-1.2251	-1.78696	-2.26211	-2.21537	-2.42463	-1.9832	0.0864181	-2.00852	Os04g0511700|AK102761|NA|AK102761						Conserved hypothetical protein.	GAGTGTGAAGCCAATTTCATTTCATGTACATGAAGGTGCAGAAGTTCTTCTGGATTTTGG	AK102761
Os04g0516200	45078	11.3829	11.2776	11.7379	5.38136	4.67167	3.63974	7.82306	7.36849	8.49991	-0.886375	-0.954933	-0.913349	-1.35027	1.55663	-1.42231	0.680068	-0.625467	-0.848103	0.965344	-1.71594	-0.065136	3.3019	2.97439	2.72968	-0.987507	-1.15164	-1.26921	-1.67391	-1.7499	-1.07978	0.183432	-0.153782	0.629789	-1.27721	-1.55402	0.065136	Os04g0516200|CI552724|NA|CI552724					IPR006936 : Protein of unknown function DUF640	Protein of unknown function DUF640 domain containing protein.	TTCACGAACTCTGTCGTCGGAAGTACCAGTAGAAGGTGCTTCGTTCGTACTGCATTATAT	CI552724
Os04g0517000	9981	6.09947	6.04531	6.24846	6.17422	6.14228	6.07488	5.6999	5.88691	5.82359	6.17342	6.58619	6.36333	-1.25982	-1.47774	-1.5532	-0.494897	-1.50454	-2.1541	-0.593367	-0.0914078	-0.572013	0.0830526	0.413411	0.5848	-2.15937	-1.04336	-1.87877	0.969542	0.76856	0.838571	-0.521764	-0.149054	-0.0830526	-1.08559	-0.385724	-0.888026	Os04g0517000|AK101663|NA|AK101663						Conserved hypothetical protein.	AAGTTGGGATATTACGCTTACGCTGACATTTCTTTTGGTACGATAACGTACTGCCTGAGC	AK101663
Os04g0526000	20875	8.68476	8.88722	8.37308	6.99051	6.74927	6.41775	7.36734	8.00741	7.99688	6.28936	5.61901	6.61586	0.515015	1.37384	0.921736	0.892762	-0.00441933	3.56817	0.00441837	-1.1498	-0.819269	-1.46984	-0.899913	-0.258547	-0.325311	-0.986793	-0.452113	-1.40614	-1.39717	-0.917732	-0.706859	-1.3362	-1.52219	-1.09875	-1.40042	-1.09392	Os04g0526000|AK064708|NA|AK064708					IPR005333 : TCP transcription factor	Similar to Auxin-induced basic helix-loop-helix transcription factor.	AGAATCAAGAATGTGATCAGATAGATCATCAGAGGCAGCAATTGTAGATACCAAGTCTTT	AK064708			TCP
Os04g0530100	11087	5.98852	5.83299	6.05537	4.9458	5.35404	4.33306	6.31283	6.4069	6.3598	6.08807	5.98501	6.06317	-0.141614	-0.351289	-0.6056	0.872125	0.883791	0.698412	-0.291107	-0.777075	-1.05851	0.352431	0.214427	0.141614	-3.17889	-2.04381	-2.90279	-2.18038	-2.02278	-2.33606	-1.31072	-1.40936	-1.65191	-3.32713	-2.73491	-2.94545	Os04g0530100|AK107184|NA|AK107184	GO:0005576		GO:0005576 : extracellular region		IPR007118 : Expansin/Lol pI, IPR005132 : Rare lipoprotein A, IPR007112 : Expansin 45, endoglucanase-like, IPR009009 : Barwin-related endoglucanase	Similar to Beta-expansin 1 precursor (AtEXPB1) (At-EXPB1) (Ath-ExpBeta-1.5).	TGAGTCAATGCCACCTTTTATGCCGTGTGTTCTTGATCCGGCTGAGAATTGAGATGTTCT	AK107184
Os04g0530100	28996	6.02264	5.91179	6.00069	5.02383	5.35739	4.4323	6.51151	6.57973	6.53823	6.24068	6.03065	6.22332	-0.370175	-0.379445	-1.01103	1.01504	1.15952	0.9212	-0.259779	-0.717009	-0.750185	0.178167	0.0998936	-0.099894	-3.10525	-1.62082	-1.60341	-2.80093	-2.08555	1.69133	-1.62832	-1.85834	-1.65419	-3.6688	-1.99353	-1.33224	Os04g0530100|AK109871|NA|AK109871	GO:0005576		GO:0005576 : extracellular region		IPR007118 : Expansin/Lol pI, IPR005132 : Rare lipoprotein A, IPR007112 : Expansin 45, endoglucanase-like, IPR009009 : Barwin-related endoglucanase	Similar to Beta-expansin 1 precursor (AtEXPB1) (At-EXPB1) (Ath-ExpBeta-1.5).	CAGGCCCGACGTGGCAGTCGGTCAGGCAGGAGAGCCAGGCATCCTCCATTGTTATGCAGC	AK109871
Os04g0536300	6335	9.00182	8.08729	9.5348	9.65483	10.0231	9.30838	10.2719	9.98289	10.8563	7.64206	5.14924	7.52309	-0.0973453	0.892614	-0.237191	2.16099	-0.248796	-0.0880756	0.0920048	-0.945894	0.0148363	0.0945959	-0.451407	-0.0148373	-0.690638	-1.07457	-0.477777	-1.6799	-1.61256	-0.988594	-0.652958	-1.46106	-0.89637	-0.0932836	-0.934994	0.0152225	Os04g0536300|AK070205|NA|AK070205					IPR009071 : High mobility group box, IPR006780 : YABBY protein	Similar to Yabby15 protein (Fragment).	TATTCCTATTCGCCTGTACAGAGGCTGCTAGCTGTGCGTGCTGCCTCTTATATATCTTAT	AK070205	OsYABBY5, OsYAB3, YAB5		C2C2-YABBY
Os04g0540600	1174	5.82098	5.2047	5.80447	7.64449	7.57521	6.36441	6.80418	7.021	7.22301	5.39361	5.70386	5.56474	2.25621	1.25614	1.28703	-0.00552511	-2.22883	-1.78105	0.00552511	0.173145	-0.120255	-0.266345	0.0345755	-1.05399	-2.19068	-2.61167	-2.64305	-1.83058	-0.965778	-2.07605	-1.86925	-2.92792	-3.08354	-1.39285	-2.96793	-2.6826	Os04g0540600|AF464932|NA|AF464932	GO:0006081|GO:0008152|GO:0004030|GO:0016491	GO:0006081 : aldehyde metabolism, GO:0008152 : metabolism		GO:0004030 : aldehyde dehydrogenase [NAD(P)+] activity, GO:0016491 : oxidoreductase activity	IPR002086 : Aldehyde dehydrogenase, IPR012394 : Aldehyde dehydrogenase NAD(P)-dependent	Aldehyde dehydrogenase NAD(P)-dependent family protein.	AATTTACGTTTCGTCAAGAAACCACCTTTTAAGTAAGGTAAATGTAAGGTACTAAGGTGC	AF464932
Os04g0553500	8867	7.1423	6.51834	7.13781	9.78238	9.64498	9.4698	8.57702	8.68085	8.8182	9.1075	9.18371	9.10049	4.45727	0.524013	3.12255	1.61203	-2.76365	-2.87717	-1.24443	-1.55282	-3.55682	-3.59053	-3.77851	-3.49243	-0.271418	-1.13435	-1.77821	-3.49074	-3.77114	-2.93538	-3.39301	-3.41508	-3.63574	-0.600549	0.594133	0.271418	Os04g0553500|AK067182|NA|AK067182	GO:0042545|GO:0030599|GO:0005618	GO:0042545 : cell wall modification	GO:0005618 : cell wall	GO:0030599 : pectinesterase activity	IPR000070 : Pectinesterase, IPR011050 : Virulence factor, pectin lyase fold	Pectinesterase family protein.	TAGTACTGTTTTAAAAGCTTTGTCATGTAGACATGTACCCATGCATGTGAGGTGAATAGT	AK067182
Os04g0563700	4560	5.44277	4.71612	5.25239	6.33063	6.30893	5.89467	6.38213	6.17582	6.48705	5.40894	4.27842	4.90149	-3.04202	-1.89542	-3.11139	-0.0869579	0.285762	-1.95511	3.37967	2.323	3.05955	-0.328383	0.191074	-0.780519	-1.45765	-1.39542	-2.08165	-0.516283	-1.13205	0.0869575	-1.18776	-0.853697	-1.60688	-0.639001	-1.38986	-0.35032	Os04g0563700|AB024987|NA|AB024987	GO:0005634		GO:0005634 : nucleus		IPR013763 : Cyclin-related, IPR006671 : Cyclin, N-terminal, IPR004367 : Cyclin, C-terminal, IPR006670 : Cyclin, IPR011028 : Cyclin-like	Cyclin.	TTCAGCCTATGTAAGCTGAATCTCTTGTAAATCTACATGTGTTCAAGTAGCATGAAGAAA	AB024987	cycB2;1 (=cycOs1), cycB2;1, cycOs1, CycB2;1, CycOs1, CYCB2-1, CYCOS1, CycB2-Os1, CYCB2, CycB2;os;1
Os04g0563700	39948	5.18013	4.57748	5.18625	6.02838	6.01185	5.56682	6.12335	5.8346	6.14212	5.07089	4.02672	4.53494	-3.48938	-1.86603	-1.97423	-0.00699616	0.177609	-1.51743	3.26599	2.10857	2.87194	-0.533165	0.00699568	-0.860415	-2.59073	-1.44886	-1.46804	-0.592271	-1.28102	0.240586	-1.75174	-0.922131	-1.42569	-0.448152	-1.74486	-0.435469	Os04g0563700|X82035|NA|X82035	GO:0005634		GO:0005634 : nucleus		IPR013763 : Cyclin-related, IPR006671 : Cyclin, N-terminal, IPR004367 : Cyclin, C-terminal, IPR006670 : Cyclin, IPR011028 : Cyclin-like	Cyclin.	ATCTACATGTGTTCAAGTAGCATGAAGAAAATAACTTGCATGTTGAGACTTTCAGATTCC	X82035	cycB2;1 (=cycOs1), cycB2;1, cycOs1, CycB2;1, CycOs1, CYCB2-1, CYCOS1, CycB2-Os1, CYCB2, CycB2;os;1
Os04g0573300	28749	5.39375	4.499	4.74152	5.02294	5.30233	4.96842	6.17076	6.63488	6.12776	7.12083	8.15	7.68325	-0.725382	-0.66897	-1.0146	-0.0253644	-0.650479	-1.03013	-1.14202	-2.07892	-0.886623	1.61589	1.86581	1.48015	-0.280399	0.188675	0.0253644	-2.65098	-2.34213	-2.90814	-0.370936	-0.405193	0.278403	-1.80626	-1.11044	-1.52925	Os04g0573300|CI374348|NA|CI374348	GO:0006508|GO:0043086|GO:0004289|GO:0008233|GO:0042802	GO:0006508 : proteolysis, GO:0043086 : negative regulation of enzyme activity		GO:0004289 : subtilase activity, GO:0008233 : peptidase activity, GO:0042802 : identical protein binding	IPR000209 : Peptidase S8 and S53, subtilisin, kexin, sedolisin, IPR003137 : Protease-associated PA, IPR010259 : Proteinase inhibitor I9, subtilisin propeptide, IPR009020 : Proteinase inhibitor, propeptide	Similar to SBT2 protein (Subtilisin-like protease).	CTGCACTCCAAAACAAGCTTTATTCCTCACTGTATCCATGCTTATTCCAATTGTTCAGTA	CI374348
Os04g0574200	39780	6.7558	6.33398	6.91836	7.15837	7.27493	6.68975	6.83335	6.65104	7.27969	4.56485	3.49521	4.28613	0.824397	0.430307	0.949735	-0.101075	-2.26198	-2.14956	-0.0384831	-0.47017	-1.77488	0.0384831	0.845988	0.746829	-5.81878	-3.05786	-4.01585	-2.18103	-0.82613	-2.41875	-1.5642	-0.788148	-0.828696	-3.31592	-1.46601	-3.2511	Os04g0574200|CI467627|NA|CI467627	GO:0007155	GO:0007155 : cell adhesion			IPR000782 : Beta-Ig-H3/fasciclin	Beta-Ig-H3/fasciclin domain containing protein.	AATGATTGGATCCTCAGGTGGAGAACGGTGATTGTGATGCCTATTTTGTTAGAGCTCGGA	CI467627
Os04g0597900	11325	5.9329	5.15238	5.89445	7.07154	7.4676	6.82563	6.95616	7.01486	7.04894	6.54819	5.71078	6.31367	-0.373208	-0.35107	-0.044003	0.315902	-1.02355	-0.816157	4.43472	2.97458	3.92993	0.0440025	0.522439	-0.372094	-1.76078	-1.62868	-1.94791	-2.19031	-0.875241	-0.821497	-1.94048	-1.48269	-2.5323	-1.37901	-2.02265	-2.20583	Os04g0597900|CI414123|NA|CI414123						Conserved hypothetical protein.	CTGCGTGTGTGCCTGTTTGTAAGTGTGTATTTTCAAAGTTATTTGCAGTTGCTCAATCTG	CI414123
Os04g0598300	14136	9.2132	8.9557	9.52274	11.6908	11.0987	10.7485	4.57567	4.33781	3.15976	2.71882	-0.331702	0.469496	-0.218921	-0.154371	1.19891	0.174756	0.0854902	-0.00109959	-0.353517	-0.813132	-0.72389	-0.673527	-0.402582	0.00109959	-0.123538	-0.210846	-0.253363	-0.803807	-0.927856	-0.123429	-0.628054	0.608424	-0.14166	-0.343169	0.666942	0.604213	Os04g0598300|AB005620|NA|AB005620	GO:0045449|GO:0003677	GO:0045449 : regulation of transcription		GO:0003677 : DNA binding	IPR002910 : Floricaula/leafy protein	Similar to Floricaula/leafy-like 2.	GGCCCATTTGTTTAGCTGTTACCATGTTAAATTCGTTTCCTTTATTTATGAAATGCTAAA	AB005620	RFL, OSL, FL		LFY
Os04g0612700	23328	4.75182	4.53238	4.73427	4.90313	5.64235	5.39467	6.299	6.74071	6.43775	6.71564	6.81073	6.97901	-0.907694	1.44703	-0.0593834	-0.693859	-0.587547	-0.630938	-0.267758	-1.49849	-1.377	-1.39002	0.285223	0.324619	-0.0529833	-0.933023	-0.559792	-1.48756	-1.58086	-0.857846	-1.28938	-0.226442	0.0529823	-1.04305	1.22314	0.88303	Os04g0612700|AK102452|NA|AK102452	GO:0008270|GO:0016491			GO:0008270 : zinc ion binding, GO:0016491 : oxidoreductase activity	IPR002085 : Alcohol dehydrogenase superfamily, zinc-containing, IPR013149 : Alcohol dehydrogenase, zinc-binding, IPR013154 : Alcohol dehydrogenase GroES-like, IPR002328 : Alcohol dehydrogenase, zinc-containing, IPR011032 : GroES-like	Similar to Cinnamyl alcohol dehydrogenase (EC 1.1.1.195).	AGACATACATATCACCTCTACTTGGTGTCAATAAATGTAGCAAAAGTGGTACATTGTTGT	AK102452	OsCAD7, fc1, CAD7
Os04g0631200	18084	9.63824	8.88386	9.23074	9.64651	9.67334	9.22271	9.67857	9.96307	10.035	9.01334	9.60633	9.63432	-1.03105	0.939707	-1.67157	1.22422	0.042788	-1.24292	1.13432	-0.690312	-0.0427876	-0.285066	0.699921	-0.331136	-1.9019	-2.11329	-3.82878	-1.03081	0.307632	-1.03852	-0.203637	-0.366434	-0.233268	-1.26111	-1.25706	-0.046277	Os04g0631200|AK059277|NA|AK059277	GO:0005975|GO:0006073|GO:0016762|GO:0005618|GO:0048046	GO:0005975 : carbohydrate metabolism, GO:0006073 : glucan metabolism	GO:0005618 : cell wall, GO:0048046 : apoplast	GO:0016762 : xyloglucan:xyloglucosyl transferase activity	IPR013320 : Concanavalin A-like lectin/glucanase, subgroup, IPR000757 : Glycoside hydrolase, family 16, IPR010713 : Xyloglucan endo-transglycosylase, C-terminal, IPR008985 : Concanavalin A-like lectin/glucanase	Similar to Xyloglucan endotransglycosylase (Fragment).	TCTTCAGTCTTCCGATCTGGACGATGCTCACTTTTAACTTCAAATCGAAATGCAAATGCC	AK059277
Os04g0631200	10234	9.88828	9.40974	9.54107	10.0567	9.94816	9.79188	9.82626	10.0255	10.1357	9.2154	9.60867	9.67305	-0.382226	1.37932	-0.976783	2.04578	0.0226464	-0.688192	1.05783	-0.737606	-0.0226464	-0.266763	0.772074	-0.603362	-1.58704	-1.79467	-2.25705	-0.691529	0.411031	-1.06186	-0.459432	-1.0858	-0.665449	-1.55529	-1.43836	-0.530028	Os04g0631200|AK099331|NA|AK099331	GO:0005975|GO:0006073|GO:0016762|GO:0005618|GO:0048046	GO:0005975 : carbohydrate metabolism, GO:0006073 : glucan metabolism	GO:0005618 : cell wall, GO:0048046 : apoplast	GO:0016762 : xyloglucan:xyloglucosyl transferase activity	IPR013320 : Concanavalin A-like lectin/glucanase, subgroup, IPR000757 : Glycoside hydrolase, family 16, IPR010713 : Xyloglucan endo-transglycosylase, C-terminal, IPR008985 : Concanavalin A-like lectin/glucanase	Similar to Xyloglucan endotransglycosylase (Fragment).	TTCTGTGTCTCTGTGGGGGTGTATCTGTAAAAAATTGTTACTCGGCTTCCACTGCTGTTC	AK099331
Os04g0653600	23517	9.37137	9.47313	9.15494	9.23204	9.35969	9.40222	8.93244	8.93053	8.69538	8.93737	7.35619	8.43987	-0.690553	-0.627893	-0.772916	1.9524	-0.29784	-0.353626	-1.12109	-1.19121	0.29784	-1.1223	-0.374978	-1.05186	-0.494782	-0.643475	-0.701344	-1.1896	-1.29634	-0.576653	0.93702	-0.99083	-1.17121	3.90953	2.98424	3.84019	Os04g0653600|AK059064|NA|AK059064	GO:0003700|GO:0005634		GO:0005634 : nucleus	GO:0003700 : transcription factor activity	IPR001471 : Pathogenesis-related transcriptional factor and ERF	Similar to AINTEGUMENTA-like protein.	CTTTTGAGCTTTTCTTTCTACTGACATGATTCTGCAAGTGCCATGATAGCTTAGCCCATG	AK059064		PLETHORA1	AP2-EREBP
Os04g0653600	12255	6.47485	6.59198	6.37605	6.38327	6.60393	6.63103	6.10933	6.0773	5.7739	6.22102	4.65968	5.69272	-0.140267	-0.0592499	0.0912614	0.571309	-0.127103	-0.182349	-0.818812	-1.24454	-0.122275	-0.276463	-0.174317	-0.973795	-0.711683	0.0592494	-0.203162	-0.64765	-0.948492	-0.191225	-0.380114	-0.568056	-0.436515	0.832144	0.963908	1.25943	Os04g0653600|AY062179|NA|AY062179	GO:0003700|GO:0005634		GO:0005634 : nucleus	GO:0003700 : transcription factor activity	IPR001471 : Pathogenesis-related transcriptional factor and ERF	Similar to AINTEGUMENTA-like protein.	ACTCAAGAAGTTGCTCTCCCTCCACAAGTATACAATGAAATGTACTGCAGGAACTAAACA	AY062179			AP2-EREBP
Os04g0656800	2257	5.8234	5.48635	6.04059	6.6947	6.88886	5.88421	5.41094	5.94197	6.26127	5.27069	6.55715	6.10566	-0.353044	-0.253016	-0.429844	-0.152891	-0.0016737	-0.0416842	0.152669	-0.343868	0.574919	-0.253757	0.139924	0.568457	1.30692	-0.307329	-0.318411	-0.901603	-0.933123	-0.238886	-0.638289	-0.681143	-0.857736	-0.444408	0.00167275	-0.43632	Os04g0656800|AK058886|NA|AK058886	GO:0006979|GO:0004601	GO:0006979 : response to oxidative stress		GO:0004601 : peroxidase activity	IPR002016 : Haem peroxidase, plant/fungal/bacterial, IPR000823 : Plant peroxidase, IPR010255 : Haem peroxidase	Similar to Peroxidase precursor (EC 1.11.1.7).	GAAAGAAAAACACGTAGTAGTAGTACTACGATTAATTAATTTCGGCCGCAGATGCAGGGT	AK058886
Os04g0662200	3342	5.42132	4.97895	5.39515	6.92366	7.08431	6.48164	6.24456	6.74898	6.50736	7.04522	8.04561	7.53651	1.46286	-0.40426	0.067771	0.262844	-1.10857	-1.0942	-0.233985	-2.55858	-0.0677705	0.938218	0.889746	1.08118	-2.81503	-1.93591	-2.6499	-3.54478	-3.43812	-2.83349	-2.15878	-1.00052	-0.56211	-2.81851	-2.88858	-3.10438	Os04g0662200|AK107934|NA|AK107934					IPR003676 : Auxin responsive SAUR protein	Auxin responsive SAUR protein family protein.	CCAGTGTAAATAACTGTACTACTGCGATTATTCTGCCACCATTTCAAGTGAATTGAAACA	AK107934	OsSAUR22
Os04g0664400	8655	8.57118	8.55748	8.4861	8.00258	8.21037	7.66268	6.8586	6.96351	6.83875	6.76584	5.73612	6.58249	-0.250991	-0.1972	-0.312346	0.732248	0.250621	0.173849	-0.557783	-0.594938	-0.464734	-0.588589	0.226035	-0.442749	0.0996828	-0.0413685	-0.059041	-0.617394	-0.69011	0.0413675	-0.379461	-0.411448	-0.597181	-0.171406	-0.47592	-0.211426	Os04g0664400|AB071292|NA|AB071292	GO:0009725|GO:0045449|GO:0003677|GO:0046983|GO:0005634	GO:0009725 : response to hormone stimulus, GO:0045449 : regulation of transcription	GO:0005634 : nucleus	GO:0003677 : DNA binding, GO:0046983 : protein dimerization activity	IPR003311 : AUX/IAA protein, IPR003340 : Transcriptional factor B3, IPR010525 : Auxin response factor, IPR011525 : Aux/IAA_ARF_dimerisation	Similar to Auxin response factor 5 (Transcription factor MONOPTEROS) (Auxin- responsive protein IAA24).	TATATGTCGACTACGAAAATGATGTTCTTCTTGTCGGAGATGATCCATGGGAGGAATTCA	AB071292		OsARF11	ARF
Os04g0664400	26550	9.11811	9.10532	9.07427	8.82437	8.91137	8.41276	7.57163	7.63772	7.52491	7.48562	6.49364	7.03394	-0.0146093	-1.40317	-1.4766	0.967946	-0.896934	-1.0868	4.70458	4.33258	-1.57869	0.172112	0.842567	0.0146103	-1.22496	-1.37349	-1.42805	-1.9377	-1.50923	-1.29064	-0.661673	-1.71507	-1.0782	-0.967842	-1.19124	-0.319319	Os04g0664400|AK103452|NA|AK103452	GO:0009725|GO:0045449|GO:0003677|GO:0046983|GO:0005634	GO:0009725 : response to hormone stimulus, GO:0045449 : regulation of transcription	GO:0005634 : nucleus	GO:0003677 : DNA binding, GO:0046983 : protein dimerization activity	IPR003311 : AUX/IAA protein, IPR003340 : Transcriptional factor B3, IPR010525 : Auxin response factor, IPR011525 : Aux/IAA_ARF_dimerisation	Similar to Auxin response factor 5 (Transcription factor MONOPTEROS) (Auxin- responsive protein IAA24).	GTATGTTGCGAGCTATGTCGAATCAGAAACTTATTTGGTTCCTTACTTCACTCAGTATAC	AK103452		OsARF11	ARF
Os04g0677200	36886	4.19055	4.17594	3.74173	6.17948	5.85832	7.13856	6.23858	6.38316	3.24182	10.4442	9.89727	9.7994	-0.153118	-0.108142	-0.10989	1.09364	0.110259	0.0194349	-0.719785	-0.763459	-0.544781	0.0139551	3.18245	0.0891314	-0.0139551	-0.216377	-0.207245	-0.7913	-0.414108	-0.143045	-0.44011	-0.579068	-0.757075	-0.349784	-0.625003	-0.324703	Os04g0677200|AK107505|NA|AK107505					IPR001611 : Leucine-rich repeat, IPR007090 : Leucine-rich repeat, plant specific	Leucine-rich repeat, plant specific containing protein.	GTATTGGGCACTGTAGCTGCGTACTAATTTCGTTTCTGTCATACGTATCTAATTGAGTTT	AK107505
Os04g0689000	35040	8.91377	9.08759	8.92707	9.17981	8.97423	9.61123	11.1333	10.5393	11.3306	9.28471	7.0801	9.16084	-0.384306	1.45492	-3.16878	3.18704	2.06132	-0.307399	-1.11471	-3.10855	1.55692	-0.662585	0.242893	-0.656986	-0.987205	3.75573	-2.87384	-0.242893	-1.84524	-0.503123	-0.401005	-0.905003	-0.595239	-0.45573	-2.2515	-0.534366	Os04g0689000|AK073360|NA|AK073360	GO:0006979|GO:0004601	GO:0006979 : response to oxidative stress		GO:0004601 : peroxidase activity	IPR002016 : Haem peroxidase, plant/fungal/bacterial, IPR000823 : Plant peroxidase, IPR010255 : Haem peroxidase	Similar to Peroxidase (EC 1.11.1.7).	GTACGCATATGCTTTCGTTATGTCCGTGCAATAATAACTAGTAAGACTGTTTTTCTTTCC	AK073360
Os05g0120300	19917	9.27607	9.68218	9.12645	8.16448	8.43249	8.15083	8.12375	8.24229	7.92573	9.12887	9.63037	9.35982	1.2553	1.01427	0.903795	1.27373	-1.38419	-0.293603	0.0852642	-1.19092	-2.47417	-1.68556	0.914662	-0.0852647	-2.17052	-2.30506	-2.36474	-1.00819	-0.951114	-1.00661	-0.833091	-1.43662	-0.387208	-2.42059	-2.73058	-1.21058	Os05g0120300|AK109108|NA|AK109108						Hypothetical protein.	GTATCGATCGGCTGCCTACTTGTATTGTGAATTTGTGATGTAAGTTATTTGTGTTTATGT	AK109108
Os05g0120900	21718	7.39553	7.04832	7.33826	7.75758	7.5538	6.77189	6.53044	6.72777	7.35089	4.29517	3.82726	4.59956	1.56703	1.57512	2.07335	0.0130577	-0.459579	-0.427212	-1.0826	-1.53526	-1.02399	-0.262802	1.19661	-0.0130582	-1.52992	-1.2002	-1.19221	-1.62785	-2.0154	-0.726046	0.0721211	-0.194112	-0.328635	-1.69807	-0.706817	-1.05379	Os05g0120900|AK121904|NA|AK121904						Conserved hypothetical protein.	TTCTCCCCTTCTTGTTTTGTTGGACCAAAGGATTTTAGCTGTATGATATATGAATCTCTC	AK121904
Os05g0122600	3830	6.697	6.1259	6.77521	6.8726	6.84108	6.22494	6.13255	5.95933	6.49206	4.19672	5.12747	4.49625	1.35968	0.981452	1.6044	-1.38515	-2.7053	-2.11236	0.258294	-0.186254	0.0348444	-0.354806	0.01929	-0.0192895	-2.19487	-1.55223	-1.47158	-1.9929	-1.33633	-1.90822	-0.822035	-0.937068	-0.700079	-1.39841	-1.57587	-1.52273	Os05g0122600|AK101972|NA|AK101972					IPR009053 : Prefoldin	Prefoldin domain containing protein.	AAAGCTAGTTAAGTTAATTACTACTGGTTGGTTAGTTGGTTTTGCTGCTGTGGTCGCAGT	AK101972
Os05g0125100	16641	5.92088	5.85151	5.82296	5.99935	5.91471	6.24685	6.19187	6.37915	5.52814	7.55791	7.62252	7.44968	0.420339	0.415978	0.0825486	-0.0825491	-1.70133	-1.49498	0.624352	-0.557827	1.29019	0.0851698	-0.186015	-0.238136	-3.4657	-3.88877	-3.54363	-1.24364	-0.47046	-1.23999	-0.991077	-1.22802	-1.76917	-3.4335	-4.31616	-4.0315	Os05g0125100|CI117408|NA|CI117408						Conserved hypothetical protein.	GGGTAATACTAGTAGTATTATTATTCCTCATGCCTGTGCCAAAAATTGCCGTGTATAAAT	CI117408
Os05g0125100	26969	5.65409	5.54611	5.56416	5.71635	5.6958	5.9842	5.94709	6.10232	5.32714	7.27766	7.49834	7.21058	0.146759	0.373494	0.234102	-0.340131	-1.27452	-2.98989	0.654257	-0.511784	1.21881	-0.146758	2.45313	-0.433499	-3.13787	-3.26349	-3.31428	-1.06855	-1.02254	-1.49101	-0.894901	-1.79813	-2.44842	-3.3767	-3.67616	-3.39224	Os05g0125100|CI511921|NA|CI511921						Conserved hypothetical protein.	TTTACCTGAGTATGCTGTAAATTTGCACAAGGTGGAGTAGCACTAAGAGCTTGTTTAGTT	CI511921
Os05g0169800	5842	6.82553	6.68422	6.4749	5.20351	5.22455	4.75755	6.04816	6.24418	6.15538	5.38646	5.47133	5.8134	0.353775	0.162094	0.833566	-1.51795	-0.844526	-1.3829	-0.162095	-0.869176	-0.447132	1.52466	1.50252	1.44945	-0.270844	-0.627132	-0.284085	-1.06248	-0.910681	-0.522631	-0.936233	-0.172385	-0.977668	-1.7438	-0.317529	-1.04469	Os05g0169800|Os05g0169800|NA|Os05g0169800					IPR004314 : Protein of unknown function DUF239, plant	Protein of unknown function DUF239, plant domain containing protein.	CCGCCAGTTCGACATCACCCTCCTCATTTGGAAGGACCCGAAGCAGGGTCACTGGTGGCT	Os05g0169800
Os05g0170300	23243	6.89986	6.81524	6.36167	6.51963	6.07964	5.44928	5.6982	6.16633	6.52424	5.03772	6.63073	6.11208	-0.0952015	-0.142885	0.293561	-1.58352	-1.62711	-2.19694	-1.72967	-1.75379	-1.83675	0.095202	0.337263	0.216692	-1.47621	-0.362172	-0.863315	-1.39733	-0.518786	-1.19037	-0.501098	-0.650588	-0.176359	-0.220547	0.298148	0.0988007	Os05g0170300|CI198802|NA|CI198802					IPR001611 : Leucine-rich repeat, IPR013210 : Leucine rich repeat, N-terminal, IPR003591 : Leucine-rich repeat, typical subtype, IPR007090 : Leucine-rich repeat, plant specific	Leucine rich repeat, N-terminal domain containing protein.	TGCCTTTGTTATTGTCATGTGTTGTTGATCAGCGAAGCAAAATTAGCCGGGAAGAACAGC	CI198802
Os05g0205100	20639	7.78749	6.9524	7.69182	7.78736	8.01194	7.16019	7.97754	7.98441	8.22526	7.2684	6.2925	6.93124	-2.08172	-2.71788	-2.83463	0.825812	0.0377765	-1.8208	4.19654	2.80876	3.78773	-0.193677	0.578029	-0.53118	-1.50636	-0.647615	-1.40186	-1.27613	-0.507903	-0.887659	-1.53392	-1.89153	-1.71542	-1.4549	-1.40728	-0.0377765	Os05g0205100|AK111332|NA|AK111332	GO:0016791			GO:0016791 : phosphoric monoester hydrolase activity	IPR004274 : NLI interacting factor, IPR011948 : Dullard-like phosphatase domain	NLI interacting factor domain containing protein.	TGGGAATGGATTATGTGGTTCAGAAGCTTCAGCACAAACTGAAACTGGAATTGGGAAATT	AK111332
Os05g0219900	44314	7.69047	7.51689	7.6195	8.39133	7.8764	8.03349	8.13815	8.30508	8.57477	6.87013	5.89742	6.82635	-0.352386	0.804493	-0.421165	0.0101185	0.205946	0.123978	-0.616773	-0.719875	-0.103871	-0.641731	1.04681	2.50439	-0.0101185	-0.148345	-0.24755	-0.685608	-0.765908	-0.0686598	-0.494062	-0.459618	-0.629074	-0.28014	-0.556137	-0.27333	Os05g0219900|AK120886|NA|AK120886	GO:0016021		GO:0016021 : integral to membrane		IPR004695 : C4-dicarboxylate transporter/malic acid transport protein	C4-dicarboxylate transporter/malic acid transport protein family protein.	TTTTCTTGAATTAGGGCAACAATGTTTTGTACATCAGGACATATATCCTATTAGATTGTG	AK120886
Os05g0223300	41445	10.2901	9.84025	10.073	8.01282	7.14556	6.85271	5.91788	5.21737	5.75237	1.72681	-0.635801	1.0929	3.72121	-0.484673	-0.654652	0.441102	-0.21389	-0.335646	-1.02688	-0.635408	-0.98144	-1.04226	0.250962	-0.950166	-0.459087	-0.395744	-0.56374	-1.11328	-1.20856	-0.440288	0.21389	-0.848843	-0.388846	1.60502	3.3033	2.0624	Os05g0223300|AK069616|NA|AK069616	GO:0000166|GO:0003676			GO:0000166 : nucleotide binding, GO:0003676 : nucleic acid binding	IPR012677 : Nucleotide-binding, alpha-beta plait, IPR000504 : RNA-binding region RNP-1 (RNA recognition motif)	Similar to RNA-binding protein.	CCTGAGTGTGTGTAAGTTTGATGGCTAGCGTTTATGTTAAGAATGACTCTATCTGCTGCC	AK069616	OsGRP5
Os05g0251400	13533	5.24635	4.61468	5.54427	6.02017	6.23477	5.93801	5.94351	6.06853	6.059	5.73218	4.54323	5.20226	-1.31612	-1.54037	-1.71744	-0.0261497	0.151125	-1.33836	1.46502	1.09698	1.35264	-0.687923	-0.0133429	-0.174753	-1.31367	-0.568257	-0.796454	-1.03333	-1.31538	-0.781211	-0.673557	0.101623	-0.330734	-1.75072	0.0133429	-1.49106	Os05g0251400|AK103883|NA|AK103883						Conserved hypothetical protein.	AGTTCGCTCCATTGCCTAACAAAGAAGAATGAAAAACAAGAGCACAATTAAAGTTTAGTG	AK103883
Os05g0320500	35153	6.49729	6.02779	6.58735	7.20909	7.32427	6.94593	7.02228	6.85898	7.1308	5.98327	5.38552	5.42565	0.421929	-0.0768733	-0.213777	1.25968	0.475712	0.981169	0.392644	-0.833465	0.0768733	-2.39458	-1.64281	-4.35711	-3.50547	-2.22467	-2.41115	-2.16256	-2.13441	-3.84096	-3.09718	-1.76232	-4.47541	-2.89608	-4.11871	-2.296	Os05g0320500|CI172873|NA|CI172873							CTGAAACTAGCTCTTGATTTGTGTTCCTTCCAGCACTGTCAACTCCTTTTGCAGATGGCC	CI172873
Os05g0326600	12723	5.92941	5.80177	6.13448	5.94639	5.66485	6.07707	6.0669	5.96921	6.40928	4.72004	3.3149	4.38857	0.413704	0.373341	-0.685383	-0.399728	-0.677267	-0.759329	0.0207205	-0.645229	-0.0207205	0.313817	0.317095	1.09305	-0.891882	-0.913075	-1.01209	-0.575027	-0.197044	-0.891912	-1.34988	-0.152414	-1.20749	-0.465896	-1.40811	-1.12542	Os05g0326600|AK119497|NA|AK119497						Conserved hypothetical protein.	TATACATCCTGATACGGTGGTACCTGACATAAATTAGGGGAACAGCAGCTATTTTGTATC	AK119497
Os05g0345100	33282	6.81816	6.7203	6.65176	6.35791	6.27109	6.43534	5.95721	6.1857	6.08691	6.51173	6.60536	6.53503	-0.666053	-0.29532	-0.824575	0.180758	-0.310183	-0.447021	0.199527	-0.388537	0.648525	0.153089	0.486064	0.0606174	-0.309457	-0.0606174	-0.40823	-2.02314	-0.933152	-1.67161	-0.867444	-0.814063	-1.01107	-2.18587	-1.72963	-1.58199	Os05g0345100|CI442664|NA|CI442664	GO:0006810|GO:0016021	GO:0006810 : transport	GO:0016021 : integral to membrane		IPR000348 : emp24/gp25L/p24	emp24/gp25L/p24 family protein.	ATAAATTGTAAGAGCTGTCACAACGAACTTATCATCATCCTTATAAAGCTTCGAGTTCAC	CI442664
Os05g0376800	11562	6.76553	6.78317	7.86976	7.40457	7.33283	5.91332	4.85288	3.73019	4.49338	4.80215	7.59322	6.18076	4.11849	-0.0565824	2.60885	0.0202446	0.149775	0.0421085	-0.692287	-0.765043	2.11867	-0.655158	-0.894779	-0.599765	-0.0202456	-0.127844	-0.223956	-0.743151	-0.814815	-0.0321693	-0.552453	-0.488271	-0.704531	-0.287226	-0.561167	-0.30383	Os05g0376800|AK106775|NA|AK106775					IPR003854 : Gibberellin regulated protein	Gibberellin regulated protein family protein.	TTTCGTGGATCTTAAGGTAGAAGATGAGTTGTCGAGATGAATTTTGATCGTGATGTGTTT	AK106775
Os05g0419800	36017	7.8514	7.65015	8.15632	9.58488	9.47704	9.67418	9.23267	9.29189	9.06312	9.86821	9.58168	9.74806	-0.554624	1.24885	-1.19125	3.01578	-0.308465	-0.431057	0.12538	-1.33146	-0.453036	-0.0830021	0.0830021	-0.857778	-1.1253	-1.03095	-1.8477	-0.127616	-0.176011	-0.304484	0.13513	0.27749	-0.972831	-1.24814	-1.03635	-1.3426	Os05g0419800|AK100958|NA|AK100958	GO:0006629	GO:0006629 : lipid metabolism			IPR001087 : Lipolytic enzyme, G-D-S-L	Lipolytic enzyme, G-D-S-L family protein.	TTTGTGGGTGTGTTTGTGTGCTCAGTTTGGATTAGGGCAAGTGCTGCTTGTGTTTGTACT	AK100958
Os05g0421000	9212	6.07612	5.81379	6.28698	6.51673	6.18531	6.39552	5.74367	5.52185	5.90468	4.57951	3.63094	4.24609	0.832963	1.40884	1.31214	0.0428696	0.506689	0.0572295	-0.782955	-1.77002	-1.21424	-0.656104	-0.0428696	-0.53257	-0.350884	-0.103221	-0.0904269	-2.34254	-1.23116	-2.26249	-1.45107	-2.00327	-2.03128	-1.53293	-0.582519	-1.39352	Os05g0421000|AK062742|NA|AK062742						Non-protein coding transcript, unclassifiable transcript.	GCTACAACAAGCAAAGTACTTGGGATATTTGCAAGTTGTAACAGGTCTTATATTTGTATG	AK062742
Os05g0424900	10464	6.91951	6.68403	7.1474	6.96405	6.68148	6.74354	7.11193	6.99632	7.51814	5.602	4.44141	5.23732	-0.288476	-0.198461	-0.381887	-0.215988	-0.0187531	-0.143311	0.0187521	-0.928571	-0.41431	0.281082	0.813606	0.0757475	-0.244388	-0.297699	-0.34921	-0.0808973	-1.03941	-0.198234	0.274178	-0.6662	-0.61445	-0.451441	0.43711	-0.499619	Os05g0424900|Os05g0424900|NA|Os05g0424900					IPR006867 : Protein of unknown function DUF632, IPR006868 : Protein of unknown function DUF630	Protein of unknown function DUF630 domain containing protein.	GCATTGGAATCTTTTACCCAAGATACGCTGAAAGGTTATGAAAATGTAAGAATTCCAATC	Os05g0424900
Os05g0428400	45092	6.43668	6.65271	6.45495	6.45713	6.0386	6.29945	5.83664	5.93727	5.94609	5.70218	5.95893	6.12572	-0.0031786	-0.134695	0.290325	-0.225677	-0.722877	-0.56876	0.724554	-0.168314	0.618225	0.0031786	0.389235	0.0318651	-2.00895	-2.15197	-2.24976	-0.924477	-1.2144	-0.0681262	-2.4848	-2.26781	-1.34418	-2.29338	-2.5729	-2.04844	Os05g0428400|Os05g0428400|NA|Os05g0428400	GO:0006950	GO:0006950 : response to stress			IPR006016 : UspA	UspA domain containing protein.	TCCTCAGCCAGGTGAAGAAGCTGGATGCATCTGTGCTGGTGCTGAGCCAATGCAAGCCAT	Os05g0428400
Os05g0442000	25966	6.17133	5.92786	6.37763	7.32799	7.24805	7.40409	7.93038	8.00485	8.30141	7.09566	7.33805	7.68709	2.4383	-0.920061	2.60936	1.88472	-2.49534	-2.54554	1.18759	0.45012	1.52521	-0.45012	-1.15451	-0.859166	-1.35511	-2.80693	-2.90532	-2.03282	-3.48945	-2.76858	-2.51454	-1.29103	-2.50932	-2.95534	-3.25058	-2.94708	Os05g0442000|CI097896|NA|CI097896						Conserved hypothetical protein.	CGTGCTGTACGTACGTACACATGTCCTGGTGACTGAAAGTGATCGTCGATGATGATTTTA	CI097896
Os05g0459400	22045	5.86859	5.35358	5.95195	6.62847	6.59691	6.30987	6.36402	6.32087	6.45057	5.96571	4.96202	5.58179	-1.01603	-0.0168266	-0.477258	-0.40661	-2.07387	-1.36163	1.77937	0.983072	1.52091	-0.0831108	0.446832	0.0168262	-3.52481	-1.08615	-1.18921	-0.678156	0.037251	-0.659651	-0.423599	-0.542212	-0.546059	-1.63404	-0.951806	-0.29669	Os05g0459400|AK073413|NA|AK073413	GO:0007018|GO:0003677|GO:0003777|GO:0005524|GO:0005622|GO:0005875	GO:0007018 : microtubule-based movement	GO:0005622 : intracellular, GO:0005875 : microtubule associated complex	GO:0003677 : DNA binding, GO:0003777 : microtubule motor activity, GO:0005524 : ATP binding	IPR001752 : Kinesin, motor region, IPR000445 : Helix-hairpin-helix motif, IPR010995 : Rad51, N-terminal	Kinesin, motor region domain containing protein.	AGTCATCTGATGTACTACTAGAGTATGGAGCAATGGTTGCTCCTCTCTGTTGTAGATTTT	AK073413
Os05g0476400	40514	6.78606	6.57439	6.64386	7.22176	6.75035	6.68219	6.00931	5.99646	6.36032	4.89357	4.16678	4.52665	0.314588	-0.0072298	0.73155	-0.91832	-3.17879	-3.30576	-1.06321	-1.76928	-1.45601	0.677696	0.32746	0.273294	-3.4329	-3.49426	-3.51625	-4.081	-3.97083	-3.40406	-0.689645	-1.80236	-1.12349	-3.63829	0.00722933	-3.64955	Os05g0476400|AK106783|NA|AK106783						Conserved hypothetical protein.	TCCCGGTGCTTTCAGTTCTCGCATCATGCCTGCACGGGGCATGCAACAGATCGATCAAGT	AK106783
Os05g0493500	6856	6.33462	5.71774	6.14058	6.99142	7.11922	6.50561	7.11715	7.06659	7.19535	6.39823	5.33416	6.17934	-0.931175	-0.276017	-0.943927	0.177149	-1.30485	-1.78175	3.15227	1.80649	2.70854	-0.766242	-0.177149	-0.807437	-2.64436	-0.663462	-1.21968	-2.34616	-0.730376	-1.65946	-1.87542	-1.36671	-1.46872	-0.749459	0.631661	0.466044	Os05g0493500|CI142605|NA|CI142605	GO:0005634		GO:0005634 : nucleus		IPR013763 : Cyclin-related, IPR006671 : Cyclin, N-terminal, IPR004367 : Cyclin, C-terminal, IPR006670 : Cyclin, IPR011028 : Cyclin-like	Similar to B-type cyclin (Fragment).	ACAACTTGAGAGCGATTGTTGTTGGGTTTTTTGCCGGGGTTACTCTGAACTCTCGAGTAT	CI142605
Os05g0507000	26604	7.17235	6.37225	6.97324	6.94391	7.13726	6.44268	7.57554	7.47024	7.74269	6.60733	5.62512	6.29605	-4.67756	-1.86007	-4.73715	0.509287	-1.64634	-1.41348	5.14115	3.84863	4.97839	0.188982	1.4736	-0.188982	-4.12304	-4.80426	-4.83911	-3.1163	-0.533593	-0.675747	-2.63144	-1.21722	-3.5147	-4.94606	-3.36039	-2.93357	Os05g0507000|AK108025|NA|AK108025						Conserved hypothetical protein.	TTGCTGTGTAGTATTCGTTTTCCTTTACCGGATCTGGTATAAATTAGAGGAAATCATGTC	AK108025
Os05g0512600	33736	5.88282	5.34592	5.6191	6.00427	6.04883	5.47967	6.18787	6.0877	6.4475	5.1995	4.62629	5.05094	-0.107042	-0.278602	-0.283711	-0.932437	-1.7228	-1.03879	0.150787	-0.333783	0.650857	1.83536	1.46726	1.6248	-2.1862	-2.65419	-2.79765	-0.947887	0.107042	-1.18214	-0.210315	-0.138805	-0.537398	-2.57343	-2.51129	-2.19849	Os05g0512600|AK101753|NA|AK101753					IPR012946 : X8	X8 domain containing protein.	GGGGGCGCACGGCGCCGGCCGGAGTTTGGTGGGCATTGCAATGCAGCGGCGTTGCCGGCG	AK101753
Os05g0518200	38423	6.08307	6.09125	6.02315	6.90918	6.4481	6.57461	6.17112	6.37218	6.63582	5.64964	4.77897	5.52354	0.612346	1.01914	1.22897	0.0694971	-0.411446	-0.162718	0.678569	-0.451232	-0.305206	-0.0694966	-0.629207	-1.10266	-1.75826	-1.14031	-1.85368	-1.4011	-1.41544	-1.08807	3.41	-0.128282	-0.813601	-2.62411	-3.52133	-3.07104	Os05g0518200|AK107178|NA|AK107178						Conserved hypothetical protein.	TTCCTCTTGCATTTCTGTAATCAATTTCCTTTCTTGATCTCTCGTACAAACCTCGTGAAG	AK107178
Os05g0573900	4531	7.22027	6.62678	7.2899	7.60549	7.63664	7.11514	6.90832	6.87002	7.31552	5.96027	5.12699	5.53204	-0.783962	-0.398115	-0.802119	0.771542	-0.561447	-0.671542	1.80649	0.528075	1.36121	-0.530138	0.0286407	-0.0286417	-0.750124	-0.83527	-0.832884	-1.45656	-1.01244	-0.738085	-1.26265	-1.22166	-1.43337	0.0813789	-1.29194	-1.02594	Os05g0573900|CI512622|NA|CI512622						Conserved hypothetical protein.	TATATACCACTCCTTTACTGTAGGAGTATAGGATATATACCCAATGTATCAATCACCATG	CI512622
Os05g0578900	36602	7.45393	6.88134	7.2397	8.12249	7.91328	8.18209	7.16015	6.60987	7.33216	5.00043	2.89758	4.04533	0.492463	-1.35739	-1.49828	1.10587	0.12198	0.551419	1.38159	-1.93436	-1.42485	-1.87651	-2.12008	-1.78561	-1.28224	-1.3642	-1.38083	-1.94783	-1.74098	-1.27059	-1.74729	-1.71766	-0.910784	-0.121981	-1.40736	1.13124	Os05g0578900|AK101287|NA|AK101287	GO:0003700|GO:0008270|GO:0043565|GO:0005634		GO:0005634 : nucleus	GO:0003700 : transcription factor activity, GO:0008270 : zinc ion binding, GO:0043565 : sequence-specific DNA binding	IPR000679 : Zinc finger, GATA-type	Similar to GATA transcription factor 16.	AACATGTAGCTGTGCAAGGTCATCTTGCTCGGAAAATTCATAATCTTCCAATCTCTTGTG	AK101287			C2C2-GATA
Os05g0578900	27753	8.80166	8.20425	8.5952	9.60123	9.31569	9.64463	8.53971	7.96633	8.68955	6.38095	4.18284	5.65139	-0.103043	-0.0440769	-0.180457	1.53877	0.310278	0.250614	0.996742	-0.601007	-0.478372	-0.218624	-0.747356	-0.453625	0.125249	-0.039753	-0.0936527	-0.31594	-0.686437	0.039752	-0.392428	-0.382031	-0.56889	-0.151526	-0.442694	-0.144193	Os05g0578900|AK073464|NA|AK073464	GO:0003700|GO:0008270|GO:0043565|GO:0005634		GO:0005634 : nucleus	GO:0003700 : transcription factor activity, GO:0008270 : zinc ion binding, GO:0043565 : sequence-specific DNA binding	IPR000679 : Zinc finger, GATA-type	Similar to GATA transcription factor 16.	GAAACGAACCGTGATCATTTCATTCATTTGGAATGAACATGTAGCTGTGCAAGGTCATCT	AK073464			C2C2-GATA
Os05g0587700	31397	7.5446	7.15812	7.59746	8.02073	7.94045	7.00417	7.21691	7.61916	7.74151	6.16346	6.20767	6.44957	-0.0537901	0.333394	0.053791	-0.688852	-0.93487	-0.668537	-1.77823	-1.86118	-0.733648	2.77106	-0.968342	-1.67757	-1.15685	1.21707	-1.31942	2.45889	-0.0773487	-1.18623	0.076478	-0.42583	-0.188656	-0.518341	-0.362429	-1.40845	Os05g0587700|AK064730|NA|AK064730					IPR004253 : Protein of unknown function DUF231, plant	Protein of unknown function DUF231, plant domain containing protein.	CTCCATTGTCGATGCGCCATTGATGCATCATGCATGTATATATAGGATTAATTGTTGCTG	AK064730
Os06g0121300	5049	5.75211	4.32773	5.92453	7.23261	7.63028	6.51808	7.51738	7.91093	7.64284	7.46966	7.21514	7.41392	-0.0461454	0.0419092	-0.139746	0.0416813	0.227989	0.129633	-0.571818	-0.621808	-0.520781	-0.587402	-0.654156	-0.487531	0.05093	-0.0416813	-0.0430813	-0.658533	-0.746059	0.0499067	-0.450355	-0.429934	-0.636937	-0.196063	-0.497277	-0.222454	Os06g0121300|AK064715|NA|AK064715						Conserved hypothetical protein.	AGTATGTATTACTACATGCTTTTTTTAATGAAAGTATTACTACATGCTTGATGATAATGT	AK064715
Os06g0121500	5648	5.12255	4.07526	5.12711	7.33525	7.3353	6.62568	7.01947	7.36546	7.05583	6.9074	6.53685	6.82154	0.32963	0.798947	0.847341	1.01626	1.58264	-0.32963	-1.20258	-0.922722	-0.995612	-1.69964	-2.38546	-2.96549	-1.79897	-1.03276	-2.61494	-1.76478	-2.1592	-2.54779	-1.99045	-0.878669	-2.12532	-1.35661	-1.05993	0.337177	Os06g0121500|AK058425|NA|AK058425	GO:0006508|GO:0004194	GO:0006508 : proteolysis		GO:0004194 : pepsin A activity	IPR009007 : Peptidase aspartic, catalytic, IPR001461 : Peptidase A1, pepsin	Peptidase A1, pepsin family protein.	TGGCGCCTGCTGACGACCGCACCTTGTGATCGACCCGTTTAATTTGAGATTTGCTCCGGT	AK058425
Os06g0124300	12464	5.26591	5.35067	5.20274	6.70739	6.96513	7.87906	8.33727	9.52303	7.19266	10.7823	11.0298	10.9816	-0.175339	1.26197	-0.270467	0.460774	0.249514	0.169995	-0.558205	-0.610224	-0.528733	-0.562536	-0.815701	-0.468264	0.0403604	-0.0394783	-0.0833225	-0.616434	-0.489799	0.0394793	-0.439202	-0.413749	-0.605803	-0.174079	-0.480483	-0.194036	Os06g0124300|CI435286|NA|CI435286					IPR007658 : Protein of unknown function DUF594	Protein of unknown function DUF594 family protein.	CAAGGACACCGGCCGGCCTGTTTGATTTATTGGTTTGGTTTAAGCTAGCTTTAACCAGAA	CI435286
Os06g0127800	9067	7.02864	6.23229	6.70264	7.70205	8.13331	7.39011	7.70129	7.81265	7.95384	7.07579	6.19545	6.90116	0.0789123	-0.134402	-1.06881	0.879616	-0.0789118	-0.118696	2.93691	1.55691	2.87423	-0.344175	0.139764	-0.238336	-1.63182	-1.22084	-1.35256	-1.67534	-0.328757	-1.04462	-0.153425	-1.11312	-0.802313	-0.881012	-0.201436	-0.768559	Os06g0127800|AK106449|NA|AK106449					IPR005202 : GRAS transcription factor	GRAS transcription factor domain containing protein.	AGCAGGGGCAGCATCTCTCACAGTCACTATTAGTGTCTCCGGCTGTTATTATACAACATT	AK106449	dlt, OsGRAS32		GRAS
Os06g0168700	24917	10.0137	10.1947	10.2633	8.3962	8.92929	7.90711	9.07994	8.47986	9.2289	6.90598	5.41618	6.31319	-1.33398	1.85839	-3.82661	1.90528	-2.47033	-1.69508	0.527075	-0.527075	-1.10049	1.97512	2.07905	0.870026	-0.682855	-1.70984	-3.06614	-1.58567	-2.37764	-0.854264	-1.05641	-1.96312	-1.36126	-2.88101	-2.15531	-0.848383	Os06g0168700|AK101305|NA|AK101305	GO:0005199			GO:0005199 : structural constituent of cell wall	IPR003882 : Pistil-specific extensin-like protein, IPR003612 : Plant lipid transfer/seed storage/trypsin-alpha amylase inhibitor	Similar to Prolin rich protein.	GTACTACCTCCGGTTTTAATCCAAGTGTAGTTTAATTAATTAATCCACGAGAAAAGATCC	AK101305
Os06g0168700	41522	10.0189	9.98682	10.2254	7.3483	8.05836	6.63896	8.39439	7.64064	8.38029	5.86932	4.33504	5.22408	-1.71345	0.77637	-1.77689	0.204077	-1.26076	-1.06942	-0.176975	-1.91254	-1.16928	1.01091	1.51167	1.813	-1.49696	-1.58183	0.167942	-1.19854	-2.14515	-1.48762	-1.95318	-1.92594	-1.97497	-0.167942	-0.661253	-1.7324	Os06g0168700|AK103637|NA|AK103637	GO:0005199			GO:0005199 : structural constituent of cell wall	IPR003882 : Pistil-specific extensin-like protein, IPR003612 : Plant lipid transfer/seed storage/trypsin-alpha amylase inhibitor	Similar to Prolin rich protein.	TTAATTAATTAATCCACGAGAAAAGATCCGACTTATGATCAAGTCTCTGTGCGAATTGAG	AK103637
Os06g0174300	26074	8.10563	7.61506	7.89307	8.57574	7.99311	8.15432	6.98101	6.68165	7.17708	4.91678	2.7532	4.58924	4.30758	-0.622145	-0.754346	-0.435988	-0.305514	-0.379967	-1.13553	-1.19993	-1.09268	0.363553	0.305514	0.531313	-0.515512	-0.654427	-0.695462	-1.20376	-1.30665	1.9048	-1.00809	0.496603	-1.18092	-0.762784	-1.05344	-0.76784	Os06g0174300|CI531430|NA|CI531430							TGTCGTTTGGAATCTTTGGATGTTAGTTTCCATATGTTTAAGCGTTTCTGCAAATTAAGG	CI531430
Os06g0181700	44636	6.70372	6.24115	7.85643	6.76016	7.21557	6.21259	6.53192	5.80455	6.55992	3.36367	-0.524484	2.46747	-1.28542	-1.11628	-1.37811	-0.764911	-0.632031	-0.675848	-1.45234	-0.696541	-0.702893	1.49279	1.73618	1.10762	-0.818018	-1.02542	-1.156	0.679357	-0.0537453	-0.195564	0.0537453	1.0436	1.62521	-1.11715	-1.41191	-0.972681	Os06g0181700|AK108355|NA|AK108355	GO:0003700|GO:0005634		GO:0005634 : nucleus	GO:0003700 : transcription factor activity	IPR001471 : Pathogenesis-related transcriptional factor and ERF	Pathogenesis-related transcriptional factor and ERF domain containing protein.	GGAGCAGCTTGTGTATACGGTAGCATCATTTAGAGCATAATAGGGTTGCAGTTGAGACCT	AK108355			AP2-EREBP
Os06g0236600	26546	3.95391	3.26914	4.3707	6.13233	6.2905	5.73287	6.6985	6.91097	6.96922	5.93342	5.01688	5.60525	-3.33874	-1.78677	-3.42577	-0.0865011	-1.07765	-2.96286	-0.333142	-0.419843	0.422775	0.016489	-0.138829	-1.27288	-1.62577	-0.498606	-0.554669	0.494895	0.934418	-0.888606	0.135801	-0.477776	0.541657	-0.542182	-0.222879	-0.0164886	Os06g0236600|CI278558|NA|CI278558	GO:0005634		GO:0005634 : nucleus		IPR013763 : Cyclin-related, IPR006671 : Cyclin, N-terminal, IPR004367 : Cyclin, C-terminal, IPR006670 : Cyclin, IPR011028 : Cyclin-like	Similar to Cyclin delta-1.	CATTCCTCGGCGATTTCTGTTCCTGGATGAGCTATTTATTTGTTTATTTTTGCATCCTTG	CI278558
Os06g0256900	6865	8.51404	8.24363	8.88349	9.17664	9.395	8.09899	8.07004	7.89227	8.53363	6.45432	7.61731	7.04781	-0.770446	-1.30124	-0.602625	1.04243	-0.381307	-0.941591	-1.4974	-1.5089	-1.14764	-0.584496	0.00290775	-1.56917	-0.102465	1.38128	1.1247	-1.74349	-1.41891	-1.08311	0.725535	-1.53431	-1.71662	-0.0029068	1.13908	-0.845263	Os06g0256900|AK060686|NA|AK060686	GO:0005975	GO:0005975 : carbohydrate metabolism			IPR012343 : Glycoside transferase, six-hairpin, subgroup, IPR001701 : Glycoside hydrolase, family 9, IPR008928 : Six-hairpin glycosidase	Similar to Endo-beta-1,4-glucanase precursor (EC 3.2.1.4).	TAAGCATATCTGTAACGTCGTCGTCCACAAGACATGTCATGTGCAGCATTGGGCCTTTTT	AK060686
Os06g0265400	39667	8.74484	8.22681	8.92119	9.56562	9.62709	9.3024	8.40542	8.07709	9.22699	4.94695	2.70689	4.45909	0.760404	0.681569	1.17807	0.804256	-0.0318298	0.0318298	-2.53716	-3.38342	-1.27297	-0.14501	0.0547357	-0.563531	-2.76173	-2.81796	-2.8316	-3.32406	-3.51709	-2.72828	-0.732646	-0.607084	-1.26474	-2.9593	-2.8695	-2.97413	Os06g0265400|AK109719|NA|AK109719	GO:0043565|GO:0046983|GO:0005634		GO:0005634 : nucleus	GO:0043565 : sequence-specific DNA binding, GO:0046983 : protein dimerization activity	IPR011616 : bZIP transcription factor, bZIP_1, IPR004827 : Basic-leucine zipper (bZIP) transcription factor, IPR008917 : Eukaryotic transcription factor, DNA-binding	Similar to Transcription factor HBP-1b(C38) (Fragment).	CTCTTGGGCCTGTAACGTGTTGTAGTGTTAGCGTAGTAAGAACTAATCCGCGTACAATGT	AK109719			bZIP
Os06g0266800	3361	5.84122	5.85736	6.24484	5.62892	6.04882	5.05357	6.53775	6.87455	6.40855	7.10669	6.70052	6.63089	0.635945	-0.000154	-0.354209	0.178686	0.000154	-0.511641	-1.85824	-2.17395	-2.15758	0.592798	0.171543	0.743071	-3.2918	-3.04303	-3.97112	-2.68569	-1.76173	-2.91236	-1.03821	-0.501299	-0.995305	-3.28922	-3.29433	-3.09782	Os06g0266800|AK062516|NA|AK062516					IPR003854 : Gibberellin regulated protein	Similar to GAST1 protein precursor.	GATGCATGCCTTTTTTTCTTTCTTCTTTTTTTTTTGTTTTTTTACCGTATGATTAATACC	AK062516
Os06g0273200	32197	7.43989	7.01941	7.10595	4.90237	5.22227	4.56077	5.87641	5.8362	6.24835	4.77827	4.49929	4.97519	-0.81947	0.369166	-1.88524	-0.868164	0.101488	-1.59617	-2.32904	-2.38112	-0.868173	-0.101488	1.04462	0.160204	-1.72115	-1.63598	-1.83765	-1.46553	-2.49875	-1.75206	-2.18654	-2.18164	-1.50807	2.88346	1.24082	-1.40724	Os06g0273200|CI141738|NA|CI141738					IPR004253 : Protein of unknown function DUF231, plant	Protein of unknown function DUF231, plant domain containing protein.	CATCACCGATCAGGAGAGTTTTCTGTTTGATCTTGTTGATTTCTTGAGTACATATGCTGC	CI141738
Os06g0589800	32228	7.42278	7.31843	7.26819	5.82125	5.75857	5.53047	6.30736	5.9997	6.52165	5.15077	4.46694	5.02905	-0.49671	-0.102728	-0.821194	0.183807	-3.29757	-2.86343	-0.876417	-1.04471	-0.0858583	2.39473	2.06322	1.78142	-1.38193	-2.31715	-2.66891	-3.23764	-1.79633	-2.41564	0.364248	-0.295415	0.0858588	-2.41031	-2.54805	-2.12395	Os06g0589800|AK101039|NA|AK101039	GO:0006468|GO:0004672|GO:0004674|GO:0005524	GO:0006468 : protein amino acid phosphorylation		GO:0004672 : protein kinase activity, GO:0004674 : protein serine/threonine kinase activity, GO:0005524 : ATP binding	IPR000719 : Protein kinase, IPR001611 : Leucine-rich repeat, IPR013210 : Leucine rich repeat, N-terminal, IPR008271 : Serine/threonine protein kinase, active site, IPR007090 : Leucine-rich repeat, plant specific, IPR011009 : Protein kinase-like	Protein kinase-like domain containing protein.	AAATGGCGTTGCGTTGCAGCTCATTTTGGTGAACTTTGAATGGGGAAAAATTCCGCGGTT	AK101039
Os06g0636700	13448	8.21067	7.69031	8.52212	8.6423	9.33837	7.905	7.75433	8.18631	8.13922	7.20365	8.21255	7.57957	6.0746	0.568052	5.07534	-0.187202	-0.870913	-0.551001	-1.07732	-0.946911	-1.70192	0.911972	0.79074	-0.476804	-1.10017	-1.1637	-1.20612	-1.76746	-1.89992	-1.07262	0.0726395	-1.30804	-0.0726404	-1.30104	-1.61031	-1.35231	Os06g0636700|AK058562|NA|AK058562	GO:0006629	GO:0006629 : lipid metabolism			IPR001087 : Lipolytic enzyme, G-D-S-L	Lipolytic enzyme, G-D-S-L family protein.	CGAGGACGATCTAACTTGTACACCGTTCCAATGTGATGATGATCAATTCTTTGGGTGGTT	AK058562
Os06g0639200	20100	7.74685	7.20202	7.73643	8.97838	8.83148	8.59181	8.87014	9.15312	9.16315	8.62174	7.76713	8.37866	-0.928006	0.294704	2.80287	0.443457	-0.0609932	-0.595263	-1.37002	-0.487512	-0.113172	0.351128	0.0105696	-1.30809	-0.724765	-0.884855	-0.95116	-0.842495	-0.626054	-0.81094	-0.516839	-1.13076	-0.0390959	1.11114	-0.283893	-0.0105696	Os06g0639200|CI535726|NA|CI535726	GO:0003700|GO:0005634		GO:0005634 : nucleus	GO:0003700 : transcription factor activity	IPR001471 : Pathogenesis-related transcriptional factor and ERF	Pathogenesis-related transcriptional factor and ERF domain containing protein.	TTTTTTGTTTGAACTGTTGGGTTTCCCTGCAGTAATGGAATGGAATTTTACCATGGATGC	CI535726			AP2-EREBP
Os06g0643500	13983	8.93214	8.49795	8.6836	7.71832	8.28274	7.35008	7.61192	7.65572	7.98164	7.99853	8.49539	8.37631	-0.977909	-1.41824	-1.87295	0.19727	-1.60891	-1.67783	-0.432576	-0.349927	0.592441	1.69334	2.48128	1.93499	-1.20874	-1.13804	-1.95353	-0.197271	1.08994	-1.07323	-0.978779	-1.3354	-0.759515	-2.03514	-1.23428	-1.11919	Os06g0643500|AK103715|NA|AK103715	GO:0005199			GO:0005199 : structural constituent of cell wall	IPR003882 : Pistil-specific extensin-like protein, IPR003612 : Plant lipid transfer/seed storage/trypsin-alpha amylase inhibitor	Similar to ADR11 protein (Fragment).	CAGTGCATGCAATCTGATGTAATAATGTGTCGGATCTAAGCATAATATGTCTGAGATTAA	AK103715
Os06g0645500	19262	6.59951	6.2287	6.15174	6.45106	6.63304	6.2344	7.27686	7.99734	7.19236	7.9297	7.63291	7.98062	-0.804439	0.464566	-1.61437	0.245925	-0.471112	-1.29368	0.067615	0.312047	0.620202	-0.2438	-0.0676146	-0.197723	-0.290361	-1.20604	-0.790149	-1.66061	-1.29638	-2.62543	0.668427	-0.30441	-0.759949	-1.4924	-1.38638	-0.710224	Os06g0645500|AK109234|NA|AK109234					IPR010993 : Sterile alpha motif homology	Sterile alpha motif homology domain containing protein.	TGTACGTGTCTATTTGCCATGAGTTTAGACGATAATAATATCGAGCGCAAATGTTTTGAG	AK109234
Os06g0658500	6462	4.92967	4.21815	5.44009	6.01465	6.6354	5.38717	5.96697	6.69502	6.22806	6.31644	6.40661	6.40707	-1.29379	-1.16358	-1.33243	-0.906966	-0.181788	-1.11941	1.28578	0.647057	1.01697	0.565198	1.22369	-0.197064	-1.16323	-1.29154	-0.782847	-1.90228	-1.97397	-1.1841	-0.0381823	-0.233589	0.0381823	-1.46667	-1.71933	-1.45839	Os06g0658500|AK072436|NA|AK072436						Conserved hypothetical protein.	GATATTCAGGGTACGTTTGACAAAGCTCCGGATCTTGTCTGGATCAGAAGTTTGTAAGTT	AK072436
Os06g0675200	33119	7.35288	6.76337	7.03345	8.1824	7.99193	7.98571	8.06893	7.92875	8.29059	6.55093	4.87706	6.16244	-0.30785	0.0655675	-3.01313	1.64744	-1.03456	-2.22746	1.10928	0.357779	1.69643	0.591229	-1.12478	-0.552339	-0.0655675	-2.89519	-2.91834	-0.7668	-1.6914	-1.08241	-2.20293	-1.94878	-1.44356	-3.01727	-2.69535	-1.60525	Os06g0675200|AK060681|NA|AK060681						Conserved hypothetical protein.	CTTAGAACTGTATATTCCGAATTTTGTTTCTGTCTCGCACCATCAAAGTTGATCTTCTTT	AK060681
Os06g0675200	8901	7.12658	6.43642	6.80918	7.88666	7.82225	7.7256	7.86896	7.80965	8.17602	6.24386	4.74279	6.13962	-1.54955	-0.227961	-2.69919	1.51679	-1.5197	-2.66208	1.24278	0.278934	1.68546	0.571257	-0.920439	-0.863908	0.227961	-3.51144	-3.58195	-1.11554	-1.46564	-1.56416	-4.08629	-3.03304	-2.30704	-3.83656	-4.06824	-2.0847	Os06g0675200|AK102712|NA|AK102712						Conserved hypothetical protein.	AACTGATTTTGTTTGTTCTTTGGAGACGCCTCATGGAAGGTCTAATCAATTGACTGTTCT	AK102712
Os06g0691200	25674	8.3158	8.17257	8.12632	7.63719	7.70142	6.91059	7.58293	7.8758	7.97215	7.20426	7.90213	7.75214	0.454188	0.335554	1.17012	-0.335554	-3.17771	-3.20129	-2.56346	-3.18473	-2.57427	2.34154	1.80536	2.09295	-3.3919	-1.95941	-3.57412	-4.10305	-4.17833	-3.4181	-1.74836	-1.80322	-4.07159	-3.62528	-3.92928	-2.91344	Os06g0691200|AK108191|NA|AK108191					IPR001938 : Thaumatin, pathogenesis-related	Similar to Thaumatin-like protein precursor.	TTGTACTGTAGTTTTAGCGGTTGGTTTGGGTATAACGTGAGGAGATCTGGTGGTCTACCA	AK108191
Os06g0704100	24522	5.47202	5.35358	5.81216	5.95098	6.08487	5.81628	5.56699	5.34385	5.75729	4.42945	4.57678	4.46023	-1.43865	-0.967847	-1.56849	-0.38249	-0.615165	-1.10719	-0.3507	-0.262176	-0.363118	3.00329	2.34853	2.23623	-2.08724	-1.8713	-2.44164	-1.86648	-0.718158	-0.691308	0.426994	0.429964	0.262176	-1.53271	-1.59872	-1.05383	Os06g0704100|AK103758|NA|AK103758					IPR006869 : Protein of unknown function DUF547	Protein of unknown function DUF547 domain containing protein.	TAGGTTCCCTTGCCTCGACTTCTTGTCGAACTCAGCAAAACATGTTGTACATTGTATGTG	AK103758
Os06g0726800	33298	7.34824	6.77541	7.54702	7.87021	7.90843	7.60818	8.22225	8.24225	8.37517	7.50858	6.39971	7.09606	-2.23489	-1.078	-2.30799	0.536006	-0.497818	-0.307384	4.60822	3.16884	4.22182	0.286889	0.900495	-0.637784	-2.1391	-2.23407	-2.24444	-1.14442	-0.286888	-1.30375	-1.9657	-1.29184	-2.17197	-1.90604	-2.63484	-1.63343	Os06g0726800|AK070518|NA|AK070518	GO:0005634		GO:0005634 : nucleus		IPR013763 : Cyclin-related, IPR006671 : Cyclin, N-terminal, IPR004367 : Cyclin, C-terminal, IPR006670 : Cyclin, IPR011028 : Cyclin-like	G2/mitotic-specific cyclin 2 (B-like cyclin) (CycOs2).	TCTTCATTTGTTCTGTGGCACATGCAATTTGCCAATAAACATTAATTGAATTGCCTGTTC	AK070518	cycB2;2 (=cycOs2), cycB2;2, cycOs2, CycB2;2, CycOs2, CYCB2-2, CYCOS2, CycB2-Os2, CYCB2, CycB2;os;2
Os06g0726800	15413	7.92408	7.40531	8.04114	8.52319	8.51742	8.24418	8.75257	8.78663	8.8695	8.10996	7.00877	7.68894	-2.80347	-0.585638	-2.90428	1.08581	-1.61531	-2.04154	5.07791	3.71257	4.6824	0.0953898	1.29561	-0.0953903	-2.68192	-2.7868	-2.83555	-2.5353	-0.329518	-0.835095	-1.64994	-1.73411	-3.36164	-2.91446	-3.22805	-2.9445	Os06g0726800|X82036|NA|X82036	GO:0005634		GO:0005634 : nucleus		IPR013763 : Cyclin-related, IPR006671 : Cyclin, N-terminal, IPR004367 : Cyclin, C-terminal, IPR006670 : Cyclin, IPR011028 : Cyclin-like	G2/mitotic-specific cyclin 2 (B-like cyclin) (CycOs2).	CTGCGTTTGGATGTTTTAGGTTGCTTCCAATTAAATCTGTTGGAACTTGATTTCATGTTG	X82036	cycB2;2 (=cycOs2), cycB2;2, cycOs2, CycB2;2, CycOs2, CYCB2-2, CYCOS2, CycB2-Os2, CYCB2, CycB2;os;2
Os07g0124700	29154	8.75086	8.0685	8.77454	8.74976	8.84714	7.88784	7.4287	6.91932	8.20802	3.98017	1.00939	3.23528	-0.318786	2.46978	-0.280175	0.543127	0.338995	0.2102	-0.231776	-0.67944	-0.236974	0.0732655	-0.288714	-0.658791	-0.773878	-0.612235	0.0187283	-0.473578	-0.669987	-0.186012	-0.656738	-0.170647	-0.316397	-0.356671	-0.170926	-0.0187287	Os07g0124700|AK109848|NA|AK109848	GO:0003700|GO:0005634		GO:0005634 : nucleus	GO:0003700 : transcription factor activity	IPR001471 : Pathogenesis-related transcriptional factor and ERF	Similar to PLETHORA1.	GAGGCCGGAGATCTATCGAGGCGGTGCTTCTCCTCCAAAATCCAAAACTATATATCTTAT	AK109848			AP2-EREBP
Os07g0145400	40453	7.86496	7.54259	7.93194	8.16971	8.22394	7.64138	7.71945	8.03343	8.10399	7.939	8.48465	8.40131	-0.45701	-0.406653	-0.454867	0.563318	-0.234367	-0.318446	-0.941694	-1.0994	-0.916198	1.5731	1.03522	1.63752	-0.420085	-0.559643	-0.560213	-1.13509	-1.18052	-0.488604	-0.833831	0.234367	0.497005	-0.698876	-0.979494	-0.673509	Os07g0145400|AK103262|NA|AK103262	GO:0006468|GO:0004672|GO:0004713|GO:0005524	GO:0006468 : protein amino acid phosphorylation		GO:0004672 : protein kinase activity, GO:0004713 : protein-tyrosine kinase activity, GO:0005524 : ATP binding	IPR000719 : Protein kinase, IPR001611 : Leucine-rich repeat, IPR001245 : Tyrosine protein kinase, IPR013210 : Leucine rich repeat, N-terminal, IPR007090 : Leucine-rich repeat, plant specific, IPR011009 : Protein kinase-like	Protein kinase-like domain containing protein.	ACATGACGGTACTGTCAGGGACTTGTACATCTCATGTGATGTTTGTCCAATGTACTGGCA	AK103262
Os07g0230500	33201	5.30383	4.87986	5.46195	5.75708	5.87673	5.42516	6.22048	6.07057	6.42588	5.40796	4.2998	4.97514	-0.423152	-1.94305	-2.07864	-0.602613	-0.7545	0.599017	1.91215	3.927	1.80162	-1.40459	-0.929795	-0.607637	-0.19888	0.0327034	0.458796	-0.320001	-0.0327039	-1.85619	-1.20483	-1.82483	-0.376323	-2.06776	-0.71733	-0.295068	Os07g0230500|CI279395|NA|CI279395	GO:0006281|GO:0004518|GO:0005622	GO:0006281 : DNA repair	GO:0005622 : intracellular	GO:0004518 : nuclease activity	IPR000305 : Excinuclease ABC, C subunit, N-terminal	Excinuclease ABC, C subunit, N-terminal domain containing protein.	ATTATCCACGATGTGTGCGGAATGCCTGAATCTTGTAACACATAGAAACAGAAACACTCA	CI279395
Os07g0243200	34350	6.96693	6.72409	7.35634	7.33816	7.48846	7.36602	6.98392	6.63498	7.20061	5.8852	5.07597	5.73337	-0.652932	-0.0393386	-0.444518	0.122119	-0.800113	0.280397	-1.53462	0.0393381	0.304649	0.78988	-0.78055	-0.392457	-0.521698	0.411357	-0.559858	-1.25023	-0.9188	-1.68458	-1.27507	-0.54225	-2.00249	-0.791495	-0.303118	-1.95778	Os07g0243200|AK121036|NA|AK121036	GO:0005978|GO:0009058|GO:0008878|GO:0016779	GO:0005978 : glycogen biosynthesis, GO:0009058 : biosynthesis		GO:0008878 : glucose-1-phosphate adenylyltransferase activity, GO:0016779 : nucleotidyltransferase activity	IPR001451 : Bacterial transferase hexapeptide repeat, IPR005835 : Nucleotidyl transferase, IPR011831 : Glucose-1-phosphate adenylyltransferase, IPR005836 : ADP-glucose pyrophosphorylase, IPR011004 : Trimeric LpxA-like	Similar to ADP-glucose pyrophosphorylase large subunit 2 (EC 2.7.7.27) (Fragment).	AGTACATTTCTGTCACGTTGTAGGGTTTATCTTGTACCGCAAAAAATCACTGACTGTTGC	AK121036	OsAGPL4, APL4, OsAPL4
Os07g0408500	31716	8.05957	7.25292	8.10572	8.5828	8.91112	7.7664	8.99622	9.14018	9.29486	7.9997	6.94363	7.78295	-2.19402	-1.04387	-2.27814	0.876423	-1.62568	-1.48749	4.54835	2.90781	3.71186	-0.267556	0.267556	-1.19174	-1.90532	-1.96351	-2.00105	-0.985359	-0.808493	0.314356	-2.29676	-2.30656	-2.52024	-2.0859	-1.07489	-2.12416	Os07g0408500|AK103596|NA|AK103596					IPR000198 : RhoGAP, IPR000095 : PAK-box/P21-Rho-binding, IPR008936 : Rho GTPase activation protein	Similar to Rac GTPase activating protein 3 (Fragment).	TTCTTCGGATGCTCTATAGTTCTCTGCCTTTGAGCTGTTTAATGTATTTGTGTGATTTCA	AK103596
Os07g0474300	19276	6.2213	5.3027	5.96442	6.48846	6.95653	6.02595	7.11378	7.058	7.27386	6.19362	5.06057	5.78165	-0.63588	-1.32518	-1.45578	-0.887771	-0.965191	-1.03703	5.60074	4.20999	5.2293	0.0372067	1.22559	0.0730381	-1.17028	-1.29298	-1.34222	-1.84375	-0.0372067	-1.22652	-1.65315	-1.65169	-1.83016	-1.40876	-1.71104	-1.42204	Os07g0474300|AK108961|NA|AK108961						Conserved hypothetical protein.	TTTTTTGAGGATTGTGATCATATTCATCCTGAGTGCTGATGAAACCGCAGTGCTTGATGT	AK108961
Os07g0507200	21495	5.73606	5.19216	5.65262	6.48094	6.51691	6.24241	6.3779	6.44179	6.61349	5.85182	4.9195	5.50506	-0.188846	-0.151753	-0.258917	0.616845	-0.403131	-0.109267	3.20526	1.90427	2.91836	0.109267	0.423016	-0.130616	-0.798204	-0.566997	-0.727772	-0.75008	-0.334128	-0.674333	-0.46087	-0.21988	-0.678184	-1.21383	-1.00353	-0.656367	Os07g0507200|AK102722|NA|AK102722					IPR009675 : Targeting for Xklp2	Targeting for Xklp2 family protein.	GATGACACCCTGTCAGTGTCCTCCTCGTCTGTTTCGACGAATGCAAGTTGTATTCATTAT	AK102722
Os07g0517400	9449	6.2873	5.66427	6.02891	5.74723	5.77999	5.57806	5.99322	5.98262	5.94743	5.65943	4.66332	5.29141	-1.58806	-1.50421	-1.68669	0.094449	-1.33846	-1.46638	4.71392	3.65666	4.37665	0.344347	1.11258	-0.0944495	-1.5718	-1.61403	-1.64552	-2.23308	-1.16065	-0.808056	-2.08022	-1.98843	-2.21242	-1.66894	-2.0667	-1.82262	Os07g0517400|CI327011|NA|CI327011	GO:0005488			GO:0005488 : binding	IPR011989 : Armadillo-like helical, IPR001715 : Calponin-like actin-binding, IPR000225 : Armadillo, IPR000048 : IQ calmodulin-binding region	Calponin-like actin-binding domain containing protein.	TTGGCTTTTGGGAGGTGATTTAGGGCACACTCTAGAGGTGTTTGCCATGAGCTTTTTGTA	CI327011
Os07g0586900	28547	6.19634	6.14108	6.17884	6.30954	6.34342	5.80932	5.77603	5.93547	5.98819	5.02856	4.71475	5.01704	-0.443614	-0.288543	-0.34337	-0.328857	-1.38753	-2.14528	-0.382874	0.860075	-0.549126	0.91355	0.626399	0.516181	-2.02515	-2.53855	-2.10488	0.416947	-0.47681	-0.487863	-0.0878706	-0.318495	-0.841546	-1.51019	-2.14127	0.0878706	Os07g0586900|AK120959|NA|AK120959					IPR005202 : GRAS transcription factor	GRAS transcription factor domain containing protein.	TCTTAATTTGTAAGGGTTAACGACATTTTTCTTCACTCTGGAGAAATTTTACGTGCATGG	AK120959	OsSHR1		GRAS
Os07g0637500	40155	5.6171	4.90582	5.47948	6.24227	6.22576	6.054	6.10151	5.92962	6.0668	5.8351	4.31419	5.18846	-0.410314	-0.309121	-0.472818	-0.139771	0.113004	-0.0174494	1.69873	0.302511	1.55937	-0.740335	0.0174494	-0.646667	-0.134796	-0.213162	-0.254055	-0.791925	-0.88687	-0.111469	-0.591279	-0.556467	-0.740665	1.48846	-0.630744	-0.367528	Os07g0637500|Os07g0637500|NA|Os07g0637500	GO:0006468|GO:0004672|GO:0005524	GO:0006468 : protein amino acid phosphorylation		GO:0004672 : protein kinase activity, GO:0005524 : ATP binding	IPR000719 : Protein kinase, IPR011009 : Protein kinase-like	Protein kinase domain containing protein.	TTTATCTTGTCGATATCGTACTGCAGAAGAGATACTCCACATTTACTTCCAAAGACGACA	Os07g0637500
Os07g0640900	15547	6.97426	6.92319	7.03117	7.94044	7.74503	7.83253	6.67202	6.49965	6.81579	5.94525	4.89279	5.77177	2.22159	4.66001	4.19271	0.571718	0.0358353	-0.0684829	-0.0518765	-1.54386	0.131895	-1.17037	-0.329238	-0.347554	-0.155707	-0.0358353	-0.203667	-1.00642	-1.21249	-0.999158	-1.60231	-2.69744	-1.17854	-0.778284	-1.12215	-1.46676	Os07g0640900|AK063952|NA|AK063952	GO:0003677|GO:0003700|GO:0043565|GO:0005634		GO:0005634 : nucleus	GO:0003677 : DNA binding, GO:0003700 : transcription factor activity, GO:0043565 : sequence-specific DNA binding	IPR000232 : Heat shock factor (HSF)-type, DNA-binding, IPR011991 : Winged helix repressor DNA-binding, IPR002341 : HSF/ETS, DNA-binding	Similar to Heat shock transcription factor 33 (Fragment).	GCTTAATTAGCTAGCTAAGTGGATGTTAAATGGTACTAATGAAGTCCAAGGCATCTAAGT	AK063952	HSFB4b, OsHSFB4b, OsHsf-19, rHsf12, OsHSF12, HSF12, HSF19		HSF
Os07g0658600	5623	6.87898	6.31656	7.2224	8.02528	8.14143	6.80271	6.86125	7.5322	6.98711	8.5527	10.6197	9.84486	4.60659	-0.605143	3.84282	-2.56842	-2.47044	-2.59887	-3.18252	-2.08912	-3.27877	-3.31145	-3.50151	-3.19323	-2.68578	-2.7485	-2.77248	1.48547	0.0184364	-0.209848	-1.22781	-0.0423932	-0.0184364	0.491477	-0.713555	0.974322	Os07g0658600|CI252790|NA|CI252790	GO:0006508|GO:0004194	GO:0006508 : proteolysis		GO:0004194 : pepsin A activity	IPR009007 : Peptidase aspartic, catalytic, IPR001461 : Peptidase A1, pepsin	Similar to Nucleoid DNA-binding-like protein.	GCTAATCCCTTGCTTTAATGTAGCAACATGATGTTTTAAGAGAAGTTGGGCCGTTGTTTT	CI252790
Os07g0692500	10874	7.35474	6.9882	7.44046	6.13663	6.09662	5.78456	6.47251	5.27085	6.41583	3.59623	0.889649	2.98712	-0.510454	-0.463054	-0.478313	-0.114203	-0.0311832	-0.0976753	-0.835758	-0.861402	-0.661555	-0.385389	-0.4283	-0.716357	-0.063653	-0.321604	0.289877	0.691383	-0.00571632	-0.232607	0.60746	-0.68766	0.00571537	-0.448853	0.591724	1.05299	Os07g0692500|AK108769|NA|AK108769						Conserved hypothetical protein.	GATAAACATGCTGGTGGATAATTTTGATGGGTTGAGGCTGGATTGTTTAACTTTGACGGA	AK108769
Os07g0692600	39479	8.23649	7.95213	8.43643	7.10325	6.95419	6.88877	7.35436	6.26839	7.30555	4.76437	2.0444	4.04725	-0.505815	-0.413152	-0.568605	-0.263015	-0.0187759	-0.149361	-0.339334	-0.926763	-0.806181	1.12263	0.0187759	-0.444635	-0.261794	0.0652428	-0.375628	0.0487947	-0.532328	1.67791	0.445658	-0.688749	-0.311777	-0.484159	-0.235845	-0.494829	Os07g0692600|AK107344|NA|AK107344	GO:0003676|GO:0003677|GO:0004386|GO:0005524			GO:0003676 : nucleic acid binding, GO:0003677 : DNA binding, GO:0004386 : helicase activity, GO:0005524 : ATP binding	IPR000330 : SNF2-related, IPR001650 : Helicase, C-terminal	SNF2-related domain containing protein.	ATGTACTGCTACCATCAGGTATCAGGCACCTCAACCTTCAACTTCAACTAAGTGCACTTC	AK107344
Os08g0112900	22948	6.48682	5.61187	6.74173	8.58027	8.49564	8.2882	8.63293	8.66578	8.87762	7.08585	4.0996	6.72167	-1.65545	-1.5873	-1.55367	1.33529	-1.27891	-1.34361	-0.195544	-2.13594	-0.0249095	-0.0518994	-0.0241451	-1.0339	0.206015	-1.60179	-1.37591	1.10961	0.891498	0.912726	-1.5508	-0.493688	0.0241451	-1.72233	-1.36986	-1.71087	Os08g0112900|AK105876|NA|AK105876	GO:0006629	GO:0006629 : lipid metabolism			IPR001087 : Lipolytic enzyme, G-D-S-L	Lipolytic enzyme, G-D-S-L family protein.	GCAATAAGCTAACTGGATCATGCTTATGCATGAGCAAAACTATTGAAATGGTTGTTGCTA	AK105876
Os08g0112900	696	6.87569	6.12398	7.15056	9.02936	8.84925	8.74419	8.93722	9.01052	9.15594	7.31321	4.39975	7.17002	-0.482215	-0.0538473	-1.27849	1.24539	-0.984037	-1.13924	-0.398439	-1.38272	0.0238972	0.376791	-0.80828	-0.0238976	-1.06591	-0.410836	-1.41766	1.2804	1.24669	0.982974	-1.79153	-0.058351	-0.151611	-1.55659	-1.33712	-1.53679	Os08g0112900|AK069672|NA|AK069672	GO:0006629	GO:0006629 : lipid metabolism			IPR001087 : Lipolytic enzyme, G-D-S-L	Lipolytic enzyme, G-D-S-L family protein.	AGCTAATTAAGCCACTGAGCTGATGCTACAAGTATATTTGATCAGCTATTTATTTTTGTT	AK069672
Os08g0114200	44615	9.44387	10.0467	9.60803	10.0737	9.72922	9.54905	8.12685	7.64012	7.70083	7.83192	7.00917	7.3535	0.525842	1.22313	0.321231	2.14385	-0.765679	-0.683309	-0.392481	-3.01189	-2.16524	-0.800561	0.967403	1.56189	-3.41725	-3.54941	-3.5969	-3.13772	-2.54637	-1.81135	-0.749702	-1.51362	-1.45856	-3.69033	-3.98566	-0.321231	Os08g0114200|AK106851|NA|AK106851	GO:0005975	GO:0005975 : carbohydrate metabolism			IPR012343 : Glycoside transferase, six-hairpin, subgroup, IPR001701 : Glycoside hydrolase, family 9, IPR008928 : Six-hairpin glycosidase	Similar to CEL5=CELLULASE 5 (Fragment).	GTATCGTTCGTTGACTTTGTCGTGTATTCGACGCAACAAACAGTATTTGCACGGAGTACG	AK106851
Os08g0117700	6280	7.29126	6.62295	7.22089	7.77337	7.97527	7.63897	7.82213	8.43379	7.78372	8.46881	7.97915	8.34076	-2.52866	-0.9179	-2.56178	-0.152977	-1.06206	-2.06408	5.06546	4.25361	4.60855	0.509662	1.75144	0.140835	-1.48385	-1.84154	-0.363301	-2.2683	-0.397128	-0.667417	-0.25327	-0.593644	-0.140836	-2.45412	-2.6065	-2.148	Os08g0117700|AK067392|NA|AK067392	GO:0006468|GO:0004672|GO:0004713|GO:0005524	GO:0006468 : protein amino acid phosphorylation		GO:0004672 : protein kinase activity, GO:0004713 : protein-tyrosine kinase activity, GO:0005524 : ATP binding	IPR000719 : Protein kinase, IPR001611 : Leucine-rich repeat, IPR001245 : Tyrosine protein kinase, IPR013210 : Leucine rich repeat, N-terminal, IPR007090 : Leucine-rich repeat, plant specific, IPR011009 : Protein kinase-like	Protein kinase-like domain containing protein.	TCCAAGCTCCACCTTCGGTTCCTTTCTCAGGAACTCGATCGTTTGCAAGTTAGCCATTGT	AK067392
Os08g0129600	7285	8.04904	7.28989	8.07991	8.96396	9.24467	8.65308	8.56145	8.50162	8.87668	7.49612	5.9276	6.93017	-0.337814	-0.272181	-0.43745	1.92234	0.134334	0.0545635	3.02518	0.663462	2.38324	-0.690596	-0.91148	-0.568188	-0.0545645	-0.150525	-0.172396	-0.737342	-0.836222	-0.0703535	-0.528326	-0.527789	-0.712778	-0.287989	-0.585718	-0.316736	Os08g0129600|AK102166|NA|AK102166						Conserved hypothetical protein.	GCTGAAGAACACCAGCTGGTGTTTGCCTATGATTTTTGTAGCTACCATGACTGAAAAAAG	AK102166
Os08g0148300	19909	8.46337	8.33232	8.19023	7.31592	7.38924	7.10244	6.70659	6.89769	6.77936	7.00615	7.28545	7.17761	3.08737	3.21356	3.16624	0.972143	-0.664189	-0.371227	0.0980878	-0.223869	-0.712463	-0.393016	-0.0399618	-0.814712	-1.55352	-0.745195	-2.13908	-2.05834	-1.70645	-1.49269	-0.93186	-2.34578	-2.07534	-2.53785	-2.07484	0.0399618	Os08g0148300|AK105581|NA|AK105581	GO:0006468|GO:0004672|GO:0004674|GO:0005524	GO:0006468 : protein amino acid phosphorylation		GO:0004672 : protein kinase activity, GO:0004674 : protein serine/threonine kinase activity, GO:0005524 : ATP binding	IPR000719 : Protein kinase, IPR002290 : Serine/threonine protein kinase, IPR008271 : Serine/threonine protein kinase, active site, IPR011009 : Protein kinase-like	Similar to Receptor protein kinase CLAVATA1 precursor (EC 2.7.1.-).	TGCAGTGTGTGTTGTGTATGTATAATTAACTTATTTAGTTACTGTCATGAATGGGCTTGC	AK105581
Os08g0267300	22562	7.07766	6.82989	7.09377	6.42538	7.03074	6.19941	5.95273	5.9636	5.95761	6.95464	7.63628	7.29948	4.10931	0.327806	3.00365	-0.337643	-0.232519	-0.275279	-1.05528	-1.14233	-1.02212	-1.06651	-1.28634	3.20948	-0.406068	-0.575619	-0.641209	-1.13095	1.73544	-0.500677	-0.934301	-0.919633	-1.11334	-0.686214	-0.989371	0.232519	Os08g0267300|CI491130|NA|CI491130	GO:0006508|GO:0004194	GO:0006508 : proteolysis		GO:0004194 : pepsin A activity	IPR009007 : Peptidase aspartic, catalytic, IPR001461 : Peptidase A1, pepsin	Peptidase A1, pepsin family protein.	TAGGCTTTGTAACGTAAACTCTTTTATTTTTGGGATGTTAGAAAAAAGTTGCACAGGTGC	CI491130
Os08g0420600	42894	8.34751	8.04676	8.33421	9.50005	9.04041	9.00361	8.09665	7.86127	8.54545	6.12991	5.94844	6.16724	-1.14141	-0.0721898	-0.164609	1.1061	-1.45343	-1.55999	-0.813202	-1.8009	-1.71063	2.02117	2.59193	2.06788	-1.69767	-1.77169	-1.81426	0.542085	0.0721893	-0.1185	-0.636844	-1.01678	-0.802429	-0.624468	-1.62171	-0.639017	Os08g0420600|AK073563|NA|AK073563	GO:0006810|GO:0005215|GO:0016020	GO:0006810 : transport	GO:0016020 : membrane	GO:0005215 : transporter activity	IPR006043 : Xanthine/uracil/vitamin C permease	Similar to Permease 1.	TTCTGCTAGGAGTTCCCCTTGTGGTAAGGTAGATTCAGGATTCTGTACTTCTGTTTTGCC	AK073563
Os08g0421800	8234	6.51053	5.89825	6.54673	7.30666	7.31466	7.16744	7.28232	7.29064	7.33523	6.76357	5.68614	6.3214	-2.46604	-1.92474	-2.88366	0.313815	-1.11721	-1.3563	3.5062	2.44554	3.29349	-0.0301013	0.703727	0.0301013	-2.47161	-2.66643	-2.67899	-0.701717	-0.0548096	-1.14838	-1.00743	-0.883389	-1.49709	-1.655	-1.68695	-1.54734	Os08g0421800|AK103087|NA|AK103087	GO:0006468|GO:0004672|GO:0004674|GO:0005524	GO:0006468 : protein amino acid phosphorylation		GO:0004672 : protein kinase activity, GO:0004674 : protein serine/threonine kinase activity, GO:0005524 : ATP binding	IPR000719 : Protein kinase, IPR002290 : Serine/threonine protein kinase, IPR008271 : Serine/threonine protein kinase, active site, IPR011009 : Protein kinase-like	Similar to Mitogen-activated protein kinase kinase kinase 1 (EC 2.7.1.-) (Arabidospsis NPK1-related protein kinase 1). Splice isoform 1S.	TCCAAGAGCTTGCCGTTTGCGAGCATGTAATAAGCAATGTAATGCTGAGTGTGTTATCAT	AK103087
Os08g0456600	34978	7.58702	7.13322	7.5697	9.68769	9.34864	9.35524	9.09461	8.88471	9.16104	7.48015	5.42265	6.78286	-1.79307	0.637331	-0.00883245	2.51319	-1.34851	-1.54458	0.00883245	-1.94687	-2.22241	0.819978	0.443325	0.43006	-1.6576	-1.76272	-1.79007	-1.63289	-2.43697	-1.66607	-0.893842	-0.673573	-2.30118	-1.89323	-0.108574	-1.90035	Os08g0456600|AK059009|NA|AK059009						Conserved hypothetical protein.	TGTTAGAACATTGGATTTGAGTAAAACTCATATGGTATATGCAAGGGCGAATCGAGAACG	AK059009
Os08g0499100	12364	6.88483	6.41271	7.13134	7.44957	7.28686	6.99796	6.67651	6.30127	7.08065	4.61822	4.19932	4.62806	-2.40954	-2.34364	-2.50607	-0.420205	-2.06432	-2.14416	0.3064	-0.0694842	-0.154274	1.0537	0.558111	0.443299	-1.05574	-0.194794	-0.406155	-0.888232	0.00273609	0.459647	-0.237879	-0.0816865	-0.475072	-0.0257955	-0.00273657	-0.0417485	Os08g0499100|CI387177|NA|CI387177	GO:0000166|GO:0004888|GO:0017111|GO:0016020		GO:0016020 : membrane	GO:0000166 : nucleotide binding, GO:0004888 : transmembrane receptor activity, GO:0017111 : nucleoside-triphosphatase activity	IPR003593 : AAA ATPase, IPR000157 : Toll-Interleukin receptor	Toll-Interleukin receptor domain containing protein.	CCTTGTGAGTTGCTGCAATGTACTGATGTGTATTCCTTTGTTACTGTCTTATAGAGGGTG	CI387177
Os08g0502400	33499	6.11967	5.62592	6.03138	5.65419	5.87945	5.33439	6.03857	6.73455	6.33495	6.4443	7.64362	7.3031	0.0693278	0.469134	-0.0693283	0.541307	1.53877	0.466036	-2.11789	-2.89559	-3.42075	-1.0295	0.539761	-0.532171	-3.07688	-0.675997	-1.93495	-3.45573	-2.12147	-1.28933	-1.32657	-1.18783	-1.24635	-3.25384	-0.385322	-1.16518	Os08g0502400|AK106964|NA|AK106964	GO:0007155	GO:0007155 : cell adhesion			IPR000782 : Beta-Ig-H3/fasciclin	Beta-Ig-H3/fasciclin domain containing protein.	CTTGTATGATTAGTCGATGATTACTTGTTTATCCGATGCATGTTGCGAATTGCACAAGGT	AK106964
Os08g0509600	1119	5.37697	5.58862	5.73671	7.86401	7.1842	7.88806	6.04889	6.12467	6.11079	6.89878	6.1482	6.67805	0.811427	1.15046	1.31393	0.492418	-0.328063	0.272145	-1.34389	-1.32007	-1.47768	-0.0656285	0.065628	-0.775621	-2.91115	-2.66744	-2.00416	-2.60031	-2.26163	-2.72736	-1.57529	-1.57579	-1.60057	-2.19366	-2.21882	-2.57837	Os08g0509600|AK107191|NA|AK107191	GO:0003677|GO:0005634		GO:0005634 : nucleus	GO:0003677 : DNA binding	IPR004333 : SBP	Similar to Squamosa-promoter binding-like protein 8.	TTGCTGTGCCGCATCCATCTATGTAACTCTCCATGAATTTTTAAGTATCAGTGTTAATGC	AK107191	OsSPL14///"OsSPL14, SPL14"		SBP
Os08g0512600	13866	6.46315	5.87161	6.54375	6.92912	7.1085	6.57365	6.9093	6.83687	7.0638	6.07806	5.00006	5.73052	-2.67338	-1.29715	-2.64731	-0.0265832	-1.16325	-1.3269	3.88495	2.77052	3.59934	0.0265837	0.687204	0.112543	-1.80633	-2.03233	-1.7217	-1.49187	-0.301999	-0.916081	-1.87799	-1.36637	-1.61838	-2.14427	-2.30777	-2.19792	Os08g0512600|AK059682|NA|AK059682	GO:0006468|GO:0004672|GO:0004674|GO:0005524	GO:0006468 : protein amino acid phosphorylation		GO:0004672 : protein kinase activity, GO:0004674 : protein serine/threonine kinase activity, GO:0005524 : ATP binding	IPR000719 : Protein kinase, IPR002290 : Serine/threonine protein kinase, IPR008271 : Serine/threonine protein kinase, active site, IPR011009 : Protein kinase-like	Protein cdc2 kinase.	TAGTGTGCTTAAGAATTCACTTGTTTGTGATGGTAATGAGTAATGACTTAAGAATTCGAC	AK059682
Os08g0550500	21738	5.50799	6.32004	5.26782	4.67754	4.63417	5.09323	5.53966	5.93577	4.90191	6.61807	6.13209	6.38836	-0.220435	-0.58801	0.00516415	-0.885566	-0.380574	-0.905551	-1.15925	-0.7165	-0.643019	0.0877013	1.79716	1.18919	-2.93634	-2.39161	-3.12242	-0.479602	0.0734987	-1.4907	-0.00835943	-0.00516415	0.0838041	-0.185216	-1.21168	-1.5502	Os08g0550500|AK058423|NA|AK058423						Conserved hypothetical protein.	TGACTTGTTCAGATGTCAAAGTTCTTAATTTAATCTTGTTTTGAATAATGTGAATGCAAT	AK058423
Os08g0557800	29053	6.1954	6.07411	6.40773	7.83784	7.77705	7.94761	7.70834	7.55914	7.81296	7.38553	6.33616	7.22858	-0.851949	0.270116	-1.32292	2.09171	-2.86374	-3.63989	-1.43393	-1.96708	-2.48317	-1.59404	-2.07511	-2.43669	-4.12443	-4.86698	-4.31259	1.14128	0.0493913	1.08732	-0.0493913	-0.261218	0.642465	-3.45601	-3.63772	-1.81301	Os08g0557800|AK069659|NA|AK069659					IPR004262 : Male sterility, IPR013120 : Male sterility C-terminal	Similar to Fatty acyl coA reductase.	TGCTTGTATCGGAGAAGAATCACCATATCTTAATCAATAATAATACACTGTGTGCTTGTG	AK069659
Os08g0561500	25866	8.5547	8.16554	8.90186	5.76028	6.43919	5.35584	6.91116	6.83377	7.02891	6.51261	6.13396	6.30595	-1.23357	-0.154636	0.905165	-1.68679	-3.60545	-3.67333	-0.972468	-1.66854	-0.203179	3.26228	2.94526	3.15467	-3.81871	-3.95502	-4.00933	2.72521	-4.62691	-3.87216	-0.528525	-1.95105	0.0327129	-0.0327134	-4.36804	-2.428	Os08g0561500|AK071683|NA|AK071683						Similar to Nodulin-like protein 5NG4.	GCTCAATGATGCTTGTGCTACATTTTGTATAATTAATGTACCTACATGTGTGCTTCATTG	AK071683
Os08g0561500	43412	8.83217	8.4966	9.16805	5.83636	6.46445	5.44666	7.14013	7.10883	7.30905	6.55579	6.15887	6.44387	-0.850484	0.0920305	0.852419	-2.05344	-2.14028	-2.23408	-0.997426	-1.01275	-2.21909	3.30008	2.94669	3.25579	-2.39553	-2.46144	-2.49816	-2.54584	-3.14336	-2.39006	-0.092031	-2.45369	0.115235	-2.60625	-2.89438	-2.6015	Os08g0561500|AK099177|NA|AK099177						Similar to Nodulin-like protein 5NG4.	GATTAGCTGCTAGTACTACAGACTTAGCTTGTTGAGAACCAAATGATGTTGATGATTTGC	AK099177
Os08g0566100	36194	5.65977	5.34375	6.02377	7.67427	7.43818	7.70116	6.65125	6.61793	6.62388	6.96046	6.59936	6.82646	-0.122785	0.0633383	-0.0633383	3.015	2.66406	2.46667	-1.91639	-2.71372	-1.69197	0.306427	0.408267	-0.117993	-1.4819	-1.89974	-1.77356	-2.45871	-2.33874	-2.25808	-0.148325	-0.867832	-0.65964	-2.72738	-3.09765	-2.68189	Os08g0566100|AK107465|NA|AK107465					IPR004314 : Protein of unknown function DUF239, plant	Protein of unknown function DUF239, plant domain containing protein.	ATCACGTCTCCATCTGTAATGTCGTCATGCAATTCGATCCATATCCTCCTCGGCTCCTCC	AK107465
Os09g0110100	33044	6.90909	6.66369	6.77268	7.76284	7.49027	7.28887	6.50387	6.49113	6.94651	6.21035	6.22487	6.2555	0.0394335	-0.193176	-1.0457	0.808834	-0.039434	-0.242748	-1.24376	-2.13381	-0.705729	0.452966	0.589932	0.62264	-2.6181	-2.14986	-3.05654	-2.71437	-0.801802	-2.49161	-0.889074	0.120642	-0.776379	-3.14222	-1.77378	-2.19366	Os09g0110100|AK106346|NA|AK106346	GO:0006468|GO:0004672|GO:0004713|GO:0005524	GO:0006468 : protein amino acid phosphorylation		GO:0004672 : protein kinase activity, GO:0004713 : protein-tyrosine kinase activity, GO:0005524 : ATP binding	IPR000719 : Protein kinase, IPR001611 : Leucine-rich repeat, IPR001245 : Tyrosine protein kinase, IPR013210 : Leucine rich repeat, N-terminal, IPR007090 : Leucine-rich repeat, plant specific, IPR011009 : Protein kinase-like	Protein kinase-like domain containing protein.	CCCAATTTCTGAAAGGAATTGGTGTGTTTTGTTCATACCATCATATTATCTTTGCCTGTT	AK106346
Os09g0286300	18069	6.75594	6.10528	6.58113	7.05674	7.26359	6.89682	7.21131	7.00042	7.18402	6.60785	5.26628	6.10334	0.151506	-1.72971	-1.88359	0.642277	-1.40163	-1.45259	3.08607	1.7514	2.73438	-1.00328	-0.315099	-1.97545	-0.479836	-1.72306	-1.78704	-2.27973	-1.14628	-1.65121	-2.03878	-2.07926	-2.26956	-0.151506	1.189	-1.21136	Os09g0286300|Os09g0286300|NA|Os09g0286300					IPR007573 : Protein of unknown function DUF566	Protein of unknown function DUF566 family protein.	AGTTGCGATTGAGGAGTGCGGGAATCTCCTCTATCAAGCTCACAATTTGCAGAAAATCCA	Os09g0286300
Os09g0363900	11778	8.11144	7.82364	8.52947	9.79079	9.83965	9.47922	9.49706	9.78479	9.67854	9.60763	10.253	10.0094	5.67354	3.31805	4.4184	2.58826	-1.64093	-1.72109	0.417342	0.149603	-0.149603	-2.10299	-2.20747	-2.36133	-1.84089	-1.92368	-1.96476	-1.62326	-2.6255	-1.84148	-2.32703	-2.29995	-2.49864	-2.06174	-2.36987	-2.08177	Os09g0363900|AK072899|NA|AK072899	GO:0006066|GO:0006118|GO:0016491|GO:0050660	GO:0006066 : alcohol metabolism, GO:0006118 : electron transport		GO:0016491 : oxidoreductase activity, GO:0050660 : FAD binding	IPR000172 : Glucose-methanol-choline oxidoreductase, IPR007867 : GMC oxidoreductase, IPR012132 : Alcohol oxidase	Similar to HOTHEAD protein precursor (ADHESION OF CALYX EDGES protein).	TAGGAGTTTCATCTGTACCCAGTAATCATTTGTGTCATGTGATATTGCAGATCAAATGGT	AK072899
Os09g0395600	37750	11.2301	10.6606	11.22	11.2615	11.3042	10.2954	10.0002	9.99676	10.7213	9.06776	8.79897	9.17552	0.253702	1.13885	-1.25788	2.58113	-0.530213	0.51223	-0.43653	-0.48266	1.27509	-1.30322	0.516181	-1.28563	-0.813511	-0.866818	-0.907373	-1.05305	-1.58718	-0.317934	-1.05455	-1.19614	-1.41182	-0.989997	-1.28788	-0.253701	Os09g0395600|AK060495|NA|AK060495	GO:0005975	GO:0005975 : carbohydrate metabolism			IPR013320 : Concanavalin A-like lectin/glucanase, subgroup, IPR000757 : Glycoside hydrolase, family 16, IPR008985 : Concanavalin A-like lectin/glucanase	Concanavalin A-like lectin/glucanase domain containing protein.	GTGCTCCATTGATGAAACCAAGAAAACTCCATTTCTTATCTCAGGGAAAGGAACGGATTA	AK060495
Os09g0395600	33014	9.85028	9.20534	9.84292	9.8692	10.0436	8.91441	8.57992	8.69747	9.37383	7.70826	7.58839	7.79286	-1.19639	-0.0177364	-1.43488	0.826725	-0.910929	0.0656943	-0.290295	-1.83628	0.0509915	-2.38382	0.332596	-2.14331	0.446273	-0.699852	-0.702919	-0.844577	-2.53703	-1.76625	-1.72655	-1.39262	-1.34033	-0.075345	-1.3198	0.0177364	Os09g0395600|AK122079|NA|AK122079	GO:0005975	GO:0005975 : carbohydrate metabolism			IPR013320 : Concanavalin A-like lectin/glucanase, subgroup, IPR000757 : Glycoside hydrolase, family 16, IPR008985 : Concanavalin A-like lectin/glucanase	Concanavalin A-like lectin/glucanase domain containing protein.	CTCCATTTCTTATCTCAGGGAAAGGAACGGATTATTATCCATCAATTAATCAATTTCAGC	AK122079
Os09g0455200	5583	9.80657	9.46019	9.99613	10.7591	10.7659	10.1292	10.346	10.673	10.7212	9.75199	9.13754	9.90036	-0.320601	1.52807	-0.42699	2.63429	0.138718	0.0709496	-0.669148	-0.5396	-0.592351	0.338771	0.0309649	-0.56681	-0.0309658	-0.15104	-0.16962	-0.275911	-0.822103	-0.0737696	-0.515221	-0.526587	-0.708131	-0.287277	-0.550579	-0.308936	Os09g0455200|CI409925|NA|CI409925	GO:0003677|GO:0003700|GO:0043565|GO:0005634		GO:0005634 : nucleus	GO:0003677 : DNA binding, GO:0003700 : transcription factor activity, GO:0043565 : sequence-specific DNA binding	IPR000232 : Heat shock factor (HSF)-type, DNA-binding, IPR011991 : Winged helix repressor DNA-binding, IPR002341 : HSF/ETS, DNA-binding	Winged helix repressor DNA-binding domain containing protein.	GGACCGTGATAATGCTTCAAGAATCCAACGATCTTTTGGACGACAAGTCCGGAAAGGGAA	CI409925	HSfB4c, OsHsfB4c, OsHsf-22, HSF22		HSF
Os09g0466100	31694	5.6126	5.83498	5.61475	6.94784	6.75174	7.25714	6.3517	6.54217	6.69359	5.73534	4.39004	5.39586	-0.323233	0.0717163	-0.44551	0.620857	-0.062171	-0.0439501	0.366748	-0.773969	0.0863676	-0.0679245	0.0439501	0.0853138	-2.15129	-1.8845	-2.20381	-1.66367	-1.28	-1.02386	-1.88363	-1.77159	-1.71359	-2.14754	-1.87868	-1.6609	Os09g0466100|AB080248|NA|AB080248	GO:0005634		GO:0005634 : nucleus		IPR013763 : Cyclin-related, IPR006671 : Cyclin, N-terminal, IPR004367 : Cyclin, C-terminal, IPR006670 : Cyclin, IPR011028 : Cyclin-like	Cyclin-like domain containing protein.	GCGTTGTTCTGTAATTTCCCCTGCTTAATTCCTTTGTGAAGAAAAATCATAAAAAAGGAG	AB080248
Os09g0508200	23967	7.63399	7.14817	8.038	7.66161	7.98702	6.7932	7.01673	7.33625	7.4733	6.0414	6.94993	6.87793	-0.0753212	-0.00808811	0.00808811	0.311705	0.295399	0.226679	-0.528068	-0.568451	-0.334533	-0.513317	-0.616035	-0.450982	0.263643	-0.0325766	-0.0523157	-0.585076	-0.516414	0.0340128	-0.215368	-0.394596	-0.565752	-0.151311	-0.44952	-0.141565	Os09g0508200|AK064705|NA|AK064705					IPR006041 : Pollen Ole e 1 allergen and extensin	Pollen Ole e 1 allergen and extensin domain containing protein.	TCGGGCTGATGAATATGTGGAAGTGATAATTATAATGTAGTGATGGCAACTTGTTAGTAG	AK064705
Os09g0530200	36812	5.84327	5.8938	5.42875	3.45598	3.88599	3.6542	5.33519	6.11704	5.34943	6.91205	7.37262	7.35431	-0.288324	-0.208246	-0.363474	0.353848	0.352942	0.212122	-0.482774	-0.568417	-0.523213	-0.530734	-0.749437	-0.396612	0.0802994	0.0203819	-0.0203829	-0.565149	-0.698004	0.129395	-0.404024	-0.310339	-0.533674	-0.102018	-0.404178	-0.145823	Os09g0530200|AK106815|NA|AK106815	GO:0005975	GO:0005975 : carbohydrate metabolism			IPR012343 : Glycoside transferase, six-hairpin, subgroup, IPR001701 : Glycoside hydrolase, family 9, IPR008928 : Six-hairpin glycosidase	Similar to Endo-beta-1,4-glucanase precursor (EC 3.2.1.4).	TACAGGTGGTATTGAAGAAACCTGTACTTTGTGTTTTATATGAAAGGTTCTCTTACCTGA	AK106815
Os09g0533200	44981	7.6467	6.7988	7.28596	6.75158	6.79817	6.15911	7.58535	7.44569	7.40218	6.88066	6.06694	6.67901	-0.611486	-0.117419	-0.433154	0.101748	-1.35115	-0.647965	1.8414	1.02587	1.5992	-0.280288	-0.0986414	-2.1585	-1.55062	-1.74103	-1.87149	0.19854	-0.755806	0.0986409	-0.366961	-1.69758	-1.66572	-1.75471	-1.25586	-0.803802	Os09g0533200|CI141557|NA|CI141557	GO:0005975	GO:0005975 : carbohydrate metabolism			IPR000490 : Glycoside hydrolase, family 17	Similar to Beta-1,3-glucanase precursor (EC 3.2.1.39).	GAACTTGCCTGTATTTGTAATGGTGTTGATTTGCGAATCAACTTGCTATATATTGCCCCC	CI141557
Os09g0538500	7870	7.70017	6.93048	7.5741	8.36284	8.8073	8.2031	8.69788	8.70879	8.88901	8.08652	7.21366	7.85052	-0.352434	-0.52928	-1.63856	1.22002	-1.3375	-1.42536	4.88105	3.56997	4.67197	0.158657	0.877027	-0.158657	-1.53274	-1.61014	-1.6334	-2.20716	-1.10502	-1.39279	-1.56272	-0.968463	-2.18926	-1.75547	-1.31338	-1.42967	Os09g0538500|AK121538|NA|AK121538	GO:0005488			GO:0005488 : binding	IPR011990 : Tetratricopeptide-like helical, IPR001440 : Tetratricopeptide TPR_1, IPR013026 : Tetratricopeptide region	Similar to Male sterility MS5.	CAGAACACGATTGATTTTCATCTTGTTCTAATTCAGTTTGTTAACAGTTGAATAACAAAG	AK121538
Os09g0538500	8659	7.61965	6.80659	7.35567	8.16411	8.44614	7.81406	8.4252	8.38798	8.50537	7.71329	6.69487	7.40818	0.0610056	-0.185007	-1.90034	0.787589	-1.48375	-1.29678	4.61407	3.10773	4.34366	-0.0610061	0.764529	-0.890631	-1.94476	-2.13921	-2.15206	-1.99379	-0.577437	-1.87372	-2.43803	-0.483315	-2.69334	-1.68936	-2.57417	-2.30745	Os09g0538500|AK121685|NA|AK121685	GO:0005488			GO:0005488 : binding	IPR011990 : Tetratricopeptide-like helical, IPR001440 : Tetratricopeptide TPR_1, IPR013026 : Tetratricopeptide region	Similar to Male sterility MS5.	GATGATTCTTGATTTGATTTTTTTTAACACACCCTAATAACAGCTGATTGCTCACTTTCT	AK121685
Os09g0542700	13305	7.16931	7.28239	6.84905	6.31044	6.33384	5.44093	6.18987	6.51964	6.41529	6.94263	7.58152	7.38411	0.357214	-1.34851	-0.629219	-0.442888	-0.308801	-0.0297246	0.793587	0.114834	0.87909	0.131705	-0.0901179	-0.185963	-0.369687	-1.44112	-1.315	-0.449633	-0.524738	-0.997966	0.0297246	-0.479165	-0.117443	-0.353251	-0.682313	-0.413168	Os09g0542700|C97874|NA|C97874	GO:0007165|GO:0008601|GO:0000159	GO:0007165 : signal transduction	GO:0000159 : protein phosphatase type 2A complex	GO:0008601 : protein phosphatase type 2A regulator activity	IPR002554 : Protein phosphatase 2A, regulatory B subunit, B56	Similar to UL36 very large tegument protein.	GAAGCTGTGAAGTAACTTGTAAAAGCGTTCTACCCATATCCGTTTCTATCTTCGGTGGAG	C97874
Os09g0556800	10461	7.15408	6.49675	6.98292	7.84549	7.92119	7.4674	8.17516	8.0741	8.24647	7.6624	6.53387	7.27131	-2.39857	-2.30088	-2.48302	1.82306	-2.11702	-2.23862	4.71036	3.27588	4.67415	0.198481	0.785552	-0.19848	-2.32738	-2.39527	-2.46091	-2.22925	-1.65982	-1.02472	-2.84819	-1.23279	-2.98127	-2.55227	-2.31409	-2.59071	Os09g0556800|AK101051|NA|AK101051						Conserved hypothetical protein.	GTTATATTGGACCTAGGTTGTGTATGAATTTTCTATGAATTATGAGCTTGTTCCATGAGC	AK101051
Os09g0557900	8078	7.35524	6.89348	7.95045	9.06633	9.08712	8.60267	9.1273	8.90443	9.15257	8.16356	6.56577	7.287	1.83311	2.15796	2.00952	1.97153	-0.991789	-0.625242	0.302496	0.11588	-0.11588	-0.543831	-0.186537	-0.67029	-1.47559	-2.55449	-0.90864	-0.672046	-0.674926	-1.06934	-0.733695	-1.24624	-1.28802	-1.10931	-1.36612	-1.17705	Os09g0557900|AK107999|NA|AK107999	GO:0006118|GO:0005489|GO:0005507	GO:0006118 : electron transport		GO:0005489 : electron transporter activity, GO:0005507 : copper ion binding	IPR003245 : Plastocyanin-like, IPR008972 : Cupredoxin	Similar to Protein phosphatase 2C gamma isoform (EC 3.1.3.16) (PP2C-gamma) (Protein phosphatase magnesium-dependent 1 gamma) (Protein phosphatase 1C) (Fibroblast growth factor inducible protein 13) (FIN13).	TTTATCAGGGACTTGATTAATGTAGCACCAAAATCAGATTTATATTCAAGTATTAATTCA	AK107999	OsENODL21
Os10g0117000	12292	5.67645	5.21702	5.67477	6.38329	6.43025	5.78578	6.28816	6.57221	6.59149	5.79293	6.0558	6.05123	1.14875	0.510851	1.22768	0.121369	-0.273808	-0.270152	-2.40057	-5.27521	-2.56911	-0.0140696	0.313064	-0.0195589	-0.563202	-0.190326	-0.621598	-3.13413	-2.56976	-3.42553	-0.555307	-0.290679	0.0140691	-1.48257	-0.994477	-1.58115	Os10g0117000|CI537158|NA|CI537158	GO:0005975	GO:0005975 : carbohydrate metabolism			IPR013320 : Concanavalin A-like lectin/glucanase, subgroup, IPR000757 : Glycoside hydrolase, family 16, IPR008985 : Concanavalin A-like lectin/glucanase	Glycoside hydrolase, family 16 domain containing protein.	TGATTGTAGTCTGCTGATTTTGTAGAACGTTTGTATGACAATAATGCATGGTGCCCATGA	CI537158
Os10g0146200	25933	8.08055	8.17462	8.0373	8.37815	8.23543	7.82964	7.71116	7.9531	8.02129	7.64094	7.70651	7.69809	0.0878663	0.486262	-0.0878658	0.632771	-0.210691	-1.59927	-1.03928	-2.60636	-1.41228	1.4309	1.15036	0.666241	-5.10282	-5.19473	-5.25479	-4.12986	-3.30328	-4.63573	-1.5325	-2.35482	-2.9119	-5.31378	-5.61841	-1.4828	Os10g0146200|AK109913|NA|AK109913					IPR001938 : Thaumatin, pathogenesis-related	Similar to Thaumatin-like protein.	GTAGACTGTATCGGTTGTACGCTGTAGATTGTTGATTAATTACTTGATTAATTAGGATGT	AK109913
Os10g0160100	4132	8.86454	9.02243	8.6846	5.60691	6.09215	5.59266	7.18581	7.76753	7.42017	8.04057	9.22979	8.70028	1.67887	0.244875	-0.244875	0.352547	-0.939851	-2.88586	-1.00225	-2.99517	-1.80019	1.17169	1.47063	1.14099	-1.89013	-2.15167	-3.27404	-2.17172	-1.66353	-2.37546	-1.39126	-2.50603	-2.10154	-2.25797	-2.8063	-0.904752	Os10g0160100|AK120028|NA|AK120028	GO:0005975	GO:0005975 : carbohydrate metabolism			IPR000490 : Glycoside hydrolase, family 17	Glycoside hydrolase, family 17 protein.	ATGGCCTTGTAATTGAGGGGGTAATCTAATGGGTTGGTCAGTGTCATTAAACTAGACTTT	AK120028
Os10g0160100	19729	6.63186	6.90942	6.36175	3.83772	4.32731	3.78806	5.31575	5.70586	5.29674	6.01152	6.84806	6.38615	-0.105762	-0.0327206	-0.207397	3.78577	0.272249	0.183571	-0.558142	-0.663479	-0.579435	-0.259069	0.242781	-0.496878	0.0471497	-0.0480366	-0.119083	-0.644249	-0.10971	0.0327206	-0.462694	-0.397201	-0.616705	-0.172745	-0.476707	-0.208954	Os10g0160100|AK073394|NA|AK073394	GO:0005975	GO:0005975 : carbohydrate metabolism			IPR000490 : Glycoside hydrolase, family 17	Glycoside hydrolase, family 17 protein.	GTTCATTTTGGGGAGATAACACTAGTGATTAACAGATAATGGCTTAGATACGATACAAAG	AK073394
Os10g0169200	38489	8.71534	8.78538	8.6308	8.33229	7.92329	8.05829	9.6532	9.27342	9.01334	9.69276	7.93597	8.87622	-0.276788	-0.220742	-0.338037	2.35749	-0.00405884	-0.130473	-0.234424	0.00405884	1.37345	-0.361054	1.29314	0.43982	-0.263733	-0.326693	-0.321536	-0.912285	0.152489	-0.245127	-0.694196	-0.685837	-0.878352	-0.461504	-0.741488	-0.476486	Os10g0169200|AK107891|NA|AK107891						Conserved hypothetical protein.	CCCAACCTGATGTATACTGCTCATTGTCCTATATATTATTATTATGGTCGGCTCCGGATC	AK107891
Os10g0177400	14168	5.91379	5.70469	5.83309	6.3954	6.18031	6.14582	5.93061	5.87053	6.04898	5.66362	4.99409	5.45923	-2.89617	-2.41702	-3.16055	-0.376799	-1.53093	-1.72321	-0.409057	-1.30692	-0.592494	0.147749	0.508131	-0.073092	-0.720097	0.21265	-0.463682	-1.62117	-0.983252	-1.43869	0.409534	0.506355	0.0730925	-0.638986	-0.430069	-0.74954	Os10g0177400|AK121849|NA|AK121849					IPR004345 : TB2/DP1 and HVA22 related protein	TB2/DP1 and HVA22 related protein family protein.	ATTCCTAGACCTAGAAGATGTAAATATTGCAGGGCATCTGTATATATGTTGGGCAAGCGA	AK121849
Os10g0347000	37454	10.6157	10.1303	10.927	11.1334	11.3692	10.5735	10.2122	9.54425	10.3885	7.13601	5.23444	5.99796	-0.767089	0.691297	-1.4981	2.83717	-1.05556	1.09691	0.463089	-1.60819	-0.222911	-1.20189	0.262175	-1.79777	-1.20844	-0.371909	0.22291	-0.689692	-0.81009	-1.28454	-0.392385	-1.7321	-1.56206	-1.12467	-1.03849	-1.52807	Os10g0347000|AK073552|NA|AK073552					IPR012946 : X8	X8 domain containing protein.	GGCCACACGATGATTATGTAAGGCAGAAAAGATACCTCAATTGGAACCTGCATGCTGATG	AK073552
Os10g0416200	23477	5.84923	5.32841	6.23708	7.34107	7.41918	6.79876	6.97423	6.99148	7.28728	5.90322	5.27223	5.94026	-3.12351	-1.25113	-5.21777	0.217624	-4.02402	-3.07379	-1.07755	-0.0464659	-1.0841	-0.50631	0.285456	0.0464654	-3.10768	-3.26199	-2.79284	-1.33388	-1.02208	-0.942596	0.0759535	0.238069	0.456494	-2.92639	-2.18659	-1.4629	Os10g0416200|AK073016|NA|AK073016	GO:0008415			GO:0008415 : acyltransferase activity	IPR012328 : Chalcone and stilbene synthases, C-terminal, IPR013601 : FAE1/Type III polyketide synthase-like protein	Similar to Beta-ketoacyl-CoA synthase.	AGGCCTTTATTATTAGGGCTTAATTTGGCTATTAATCAATCATTGTGTTTGTGTGTGTCC	AK073016
Os10g0422500	17317	7.20478	7.2093	7.00471	7.73211	7.65047	7.63195	6.41841	6.56665	6.55563	6.18715	5.06588	5.81751	0.370031	1.07963	1.26113	-0.110198	0.0355701	-0.0355692	-0.774925	-0.836645	-0.328004	-0.785882	0.485328	-0.694393	-0.174896	-0.282416	-0.334601	-0.837973	-0.955193	-0.213115	0.297476	-0.644426	-0.82626	-0.402355	-0.706717	-0.416978	Os10g0422500|AK119814|NA|AK119814	GO:0004437			GO:0004437 : inositol or phosphatidylinositol phosphatase activity	IPR005135 : Endonuclease/exonuclease/phosphatase, IPR000300 : Inositol polyphosphate related phosphatase	Endonuclease/exonuclease/phosphatase domain containing protein.	ATGTAAACGATCGAAAAACGACAAGTGTCGGTCTGTACAACTCTTGTGTTCTTGGCTTTT	AK119814
Os10g0422800	19853	7.78908	8.32488	8.0581	6.12168	6.11189	5.24519	5.52956	6.2407	6.36632	5.51031	6.84009	6.70019	-0.367306	1.20217	-0.455335	-0.0800009	0.0227432	-0.0227423	-0.7931	-0.617444	-0.761696	-0.585595	3.15088	0.14439	-0.157925	-0.308668	-0.375119	-0.860605	-0.966111	-0.238276	-0.675521	1.59452	-0.290213	2.77669	-0.726374	-0.419131	Os10g0422800|AK072418|NA|AK072418						Conserved hypothetical protein.	TTGTACAAGGAGATGAATAGAAGTTCAACCACTGCTGCAATGTAGTATTCAGTGGTTTCA	AK072418
Os10g0457400	41797	6.00022	5.32462	5.91563	6.68408	6.9503	6.3154	6.62139	6.76572	6.92369	6.05715	5.10631	5.6696	0.395743	-0.0206375	0.020638	-0.253453	-1.49418	-2.13553	3.15173	1.94141	2.89613	-0.91884	-0.130948	-1.11843	-1.6497	-1.9769	-1.6532	-1.80736	-1.18776	-1.84156	-1.77916	0.315557	-2.26111	-3.8799	-2.32166	-2.67661	Os10g0457400|AK063553|NA|AK063553						Conserved hypothetical protein.	TGACACATTTATTTACGGTTAAGAGGGGGTGCTGTGTGTGAAGAATTGCTCGGGATCTGA	AK063553
Os10g0498900	10486	6.40998	5.71677	6.53288	7.12397	7.40081	6.67248	7.1697	7.2868	7.42519	6.37392	5.42722	6.08472	-3.99213	-2.63492	-5.18347	0.245116	-1.25	-1.74981	4.17267	3.09452	3.97677	-0.017242	1.03334	0.017242	-3.30945	-3.43051	-2.79531	-1.7187	-0.345314	-0.3814	-2.12918	-0.92188	-2.0945	-2.10776	-1.93338	-2.23466	Os10g0498900|AK108732|NA|AK108732	GO:0008017			GO:0008017 : microtubule binding	IPR001715 : Calponin-like actin-binding, IPR004953 : EB1	Similar to Microtubule-associated protein EB1-like protein.	GCCTTCGGATGGTGGTTGTGCCACAGCATTTGTGGCACTTTTGAGACAATATTATTATGC	AK108732
Os10g0505500	10861	6.09433	5.99284	6.16688	4.58988	4.81643	5.50246	4.50439	5.47083	4.17814	8.15428	9.75512	9.52148	-0.343534	-0.0625982	-0.418387	-0.0535097	0.141388	0.0535097	4.28778	4.22565	5.03515	-0.687843	-0.916339	-0.560073	-0.0567026	-0.148114	-0.176266	-0.723823	1.89954	-0.0678816	-0.522645	-0.522749	-0.708421	-0.281292	-0.58672	-0.316826	Os10g0505500|AK062529|NA|AK062529					IPR003612 : Plant lipid transfer/seed storage/trypsin-alpha amylase inhibitor	Similar to Nonspecific lipid-transfer protein 2G (LTP2G) (Lipid transfer protein 2 isoform 1) (LTP2-1) (7 kDa lipid transfer protein 1).	CTGAATTTCATCTTGTGTTAATTGGAGTATGATAGCTGTGTGTACATTCGTTTTGGAGGT	AK062529
Os10g0508300	24915	6.42482	6.07727	6.51448	7.31868	7.34078	6.91857	6.02714	6.03839	6.53093	4.54096	3.34611	4.33533	1.3549	-0.635192	1.51544	-0.557594	1.87472	-1.1852	0.0970917	-0.158475	2.53297	-1.0474	-0.201605	-0.704123	-1.54822	-1.64195	-1.7018	-2.23228	-1.26384	-0.0970922	-1.11575	-0.765674	-1.16582	2.17508	-2.06458	-1.43552	Os10g0508300|Os10g0508300|NA|Os10g0508300					IPR009071 : High mobility group box, IPR006780 : YABBY protein, IPR008972 : Cupredoxin	YABBY protein family protein.	GCCTGCTTCCTCAGGATCATCAGAGAAAGGATGGGCTACTAAAGGAAGGGCTTTATGCAG	Os10g0508300			C2C2-YABBY
Os10g0575600	12351	5.36637	4.91314	5.60712	6.60246	6.50644	6.53826	6.32518	6.13517	6.51338	5.42287	4.76672	5.33739	-0.812418	-0.504231	-1.86633	0.435453	-0.927793	-0.258298	0.513913	0.165342	0.920227	0.136325	-0.136326	0.163059	-1.76884	-1.77784	-1.80557	-0.268684	-0.829949	-0.511052	-1.51668	-1.44429	-0.646461	-2.97502	-1.47521	-2.06144	Os10g0575600|AB101646|NA|AB101646	GO:0045449|GO:0003677|GO:0003700|GO:0043565|GO:0005634	GO:0045449 : regulation of transcription	GO:0005634 : nucleus	GO:0003677 : DNA binding, GO:0003700 : transcription factor activity, GO:0043565 : sequence-specific DNA binding	IPR001356 : Homeobox, IPR000047 : Helix-turn-helix motif, lambda-like repressor, IPR012287 : Homeodomain-related, IPR002913 : Lipid-binding START	Homeodomain-related containing protein.	CCAGCCAACAAGCAAAGCCATGGGGGGCATTTTGATCATTTTGGGAAGCTACTTCTGCTG	AB101646	Roc3(t), Roc3, GL2-3		HB
Os10g0575600	41921	4.86042	4.27139	5.13477	5.76361	5.92612	5.78404	5.78032	5.75125	6.1596	5.1479	4.5152	5.1136	-1.18064	-0.473411	-1.20064	-0.0109539	-0.354194	-0.34652	0.461987	0.226117	0.824954	0.230829	0.0333776	0.0109539	-2.00378	-2.42409	-1.69782	-0.487755	-0.982406	-0.756155	-1.70915	-1.69636	-0.940981	-3.35339	-3.55541	-3.68401	Os10g0575600|AK071939|NA|AK071939	GO:0045449|GO:0003677|GO:0003700|GO:0043565|GO:0005634	GO:0045449 : regulation of transcription	GO:0005634 : nucleus	GO:0003677 : DNA binding, GO:0003700 : transcription factor activity, GO:0043565 : sequence-specific DNA binding	IPR001356 : Homeobox, IPR000047 : Helix-turn-helix motif, lambda-like repressor, IPR012287 : Homeodomain-related, IPR002913 : Lipid-binding START	Homeodomain-related containing protein.	TCTTGGTTCGGGAATTGACTTGTTACCTCTCTGCACTCTTTGTCTGTAACCTTTGCCCTA	AK071939	Roc3(t), Roc3, GL2-3		HB
Os10g0577400	11274	7.05296	6.28523	6.90424	7.51355	7.79818	7.22465	7.90047	7.81494	7.8748	7.26752	6.13694	6.73099	-0.960748	-2.19309	-1.90064	0.701569	-1.83071	-1.91425	5.03572	3.46617	4.59147	0.127497	1.02435	-0.203896	-2.03988	-2.11407	-2.15256	-2.69592	-0.127496	-2.03323	-2.5156	-1.48543	-2.68403	-2.25157	-2.55756	-1.50149	Os10g0577400|AK064295|NA|AK064295						Conserved hypothetical protein.	TCGCTTCATGTTTCAGTTCTTCTGAATGCCTTTTGAATGTTACAACTGAATAATGCAATG	AK064295
Os11g0107700	36931	7.68386	6.87922	7.3714	8.00866	8.21409	7.60358	8.30015	8.39666	8.57435	7.58353	6.73243	7.51356	-1.53965	-0.490701	-0.602894	1.03896	-0.349637	-0.79462	4.2092	2.86654	3.88928	-0.0234947	0.992239	0.0234947	-1.06443	-1.11451	-2.21081	-0.417441	-0.344687	-0.370967	-0.121144	-0.75956	-1.20687	-1.21408	-0.188855	-0.276005	Os11g0107700|AK073061|NA|AK073061	GO:0006468|GO:0004672|GO:0004674|GO:0004713|GO:0005524	GO:0006468 : protein amino acid phosphorylation		GO:0004672 : protein kinase activity, GO:0004674 : protein serine/threonine kinase activity, GO:0004713 : protein-tyrosine kinase activity, GO:0005524 : ATP binding	IPR000719 : Protein kinase, IPR001611 : Leucine-rich repeat, IPR001245 : Tyrosine protein kinase, IPR002290 : Serine/threonine protein kinase, IPR007090 : Leucine-rich repeat, plant specific, IPR011009 : Protein kinase-like	Protein kinase-like domain containing protein.	CAGTCAGCTAGAGACTAGAAACAGAGCAAGCTAGAGAGTAGAAGCAGAGATACTCCTATA	AK073061
Os11g0107700	12778	7.1766	6.25314	6.91661	6.94577	7.33393	6.27574	7.46806	7.5844	7.98968	6.13256	5.21799	6.11447	-0.167866	-0.102068	-0.26963	-0.0388269	0.130415	0.038826	4.93448	3.31345	4.78654	-0.190941	0.383783	-0.611907	-0.0765514	-0.157049	-0.193464	-0.754208	-0.877932	-0.0673227	-0.582753	-0.527389	-0.745456	-0.29409	-0.607762	-0.333458	Os11g0107700|AK109643|NA|AK109643	GO:0006468|GO:0004672|GO:0004674|GO:0004713|GO:0005524	GO:0006468 : protein amino acid phosphorylation		GO:0004672 : protein kinase activity, GO:0004674 : protein serine/threonine kinase activity, GO:0004713 : protein-tyrosine kinase activity, GO:0005524 : ATP binding	IPR000719 : Protein kinase, IPR001611 : Leucine-rich repeat, IPR001245 : Tyrosine protein kinase, IPR002290 : Serine/threonine protein kinase, IPR007090 : Leucine-rich repeat, plant specific, IPR011009 : Protein kinase-like	Protein kinase-like domain containing protein.	CTGTATGCATTCTTCAGCTTTTACTTCTGCTTTCAACTGAAACTACTCTGAACATTTGAG	AK109643
Os11g0114900	7471	7.76394	8.08808	7.40106	7.52009	7.31663	7.12789	7.02667	6.99876	6.39445	8.20501	8.99869	8.59747	-0.255757	1.11072	-1.36156	1.37847	-1.88445	-0.72302	-0.295178	-2.03783	-0.864145	2.29309	1.26107	0.492212	-1.92724	-2.18528	-1.36829	-0.374081	-1.14549	-1.53944	0.202358	-0.467288	-0.202358	-2.3056	-1.07087	-2.34599	Os11g0114900|AK063683|NA|AK063683	GO:0006869|GO:0008289	GO:0006869 : lipid transport		GO:0008289 : lipid binding	IPR000528 : Plant lipid transfer protein/Par allergen, IPR003612 : Plant lipid transfer/seed storage/trypsin-alpha amylase inhibitor	Similar to Nonspecific lipid-transfer protein (LTP) (Fragment).	ATTTTGGGGCAGACGAATCATGAATCTCAGAGGACCTTGTACCACTGCACGCTTCAATAT	AK063683
Os11g0120200	42345	5.81044	5.15194	5.99387	6.66196	6.85684	6.24518	6.51151	6.64179	6.80253	6.01161	4.81889	5.64822	-0.358514	-0.217045	-0.123255	0.498932	-0.448767	0.316326	2.24414	1.2306	2.06716	-0.907522	-0.65948	-1.33037	6.63e-05	-0.894304	-6.58e-05	-2.11881	-2.14074	-2.21816	-2.81388	-1.5785	-3.37377	-1.2438	-1.86676	-1.083	Os11g0120200|AK101734|NA|AK101734					IPR010341 : Protein of unknown function DUF936, plant	Protein of unknown function DUF936, plant family protein.	TAAGTTTCTTCTCTTTTATTTTTGTTCATTGGGGATGGGATCAAAGCTACATAATTCTAT	AK101734
Os11g0123600	20245	6.33687	5.69651	6.55185	7.14422	6.92724	6.58846	6.80461	6.73893	7.06999	6.3472	6.68186	6.53626	-1.68382	-1.25115	-1.13742	1.26496	-0.0987816	0.0987816	-0.165906	-2.24491	-0.413634	2.65085	2.81584	2.61017	-0.192592	-0.361671	-0.838608	-2.2249	-1.66881	-1.55761	0.34346	-0.219057	-0.416005	-1.75745	-1.38638	-1.79349	Os11g0123600|CI353530|NA|CI353530	GO:0006885|GO:0015299|GO:0016021	GO:0006885 : regulation of pH	GO:0016021 : integral to membrane	GO:0015299 : solute:hydrogen antiporter activity	IPR006153 : Sodium/hydrogen exchanger	Sodium/hydrogen exchanger family protein.	CCAGTGGGCGTAGGCCATGGGCACGACCGGGTGTATGATCATCGATCATCGGAGAATTTT	CI353530
Os11g0137000	28245	7.10262	6.7923	7.06959	7.48406	7.62089	6.44547	6.97092	6.87887	6.93964	5.88708	5.06445	5.57398	2.98021	0.149858	-0.402192	3.73868	0.156183	0.073246	-0.67977	-0.780008	-0.670036	-0.715625	-0.929401	-0.612998	-0.073246	-0.193635	-0.240793	-0.766249	-0.872693	-0.105433	-0.57239	-0.536131	0.11834	-0.308914	-0.605568	-0.32394	Os11g0137000|AK103181|NA|AK103181	GO:0016021		GO:0016021 : integral to membrane		IPR004776 : Auxin Efflux Carrier	Similar to PIN1-like auxin transport protein.	GAACAGTGCTTATAAGCTTATTTAGCATTCCAATAACTGATGGTAATGCACTTAAAGGAG	AK103181
Os11g0149100	27737	6.4208	5.99674	6.5873	8.14734	8.11042	8.0656	6.61042	6.6877	6.90509	5.75061	4.65588	5.51904	-2.10922	-1.24979	-1.7066	0.0477028	-1.52369	-2.68639	-1.18746	-1.9249	-1.0503	-0.397919	0.141531	0.0220513	-0.999886	-0.775644	-1.22096	-0.671054	0.539087	-2.21835	-0.0220513	0.401493	0.0970583	-1.59356	-0.683522	-2.08072	Os11g0149100|AK102958|NA|AK102958					IPR005175 : Protein of unknown function DUF296	Protein of unknown function DUF296 domain containing protein.	ATGTCATTGTGTTGGGACATCTGGTTTGTGATTCAGATTTCATTCTCGCTGTTGCTGGCT	AK102958
Os11g0244300	4586	6.0442	5.8715	5.90875	5.62989	5.59503	5.53914	5.66677	5.78315	5.85311	5.28348	4.95475	5.30781	-0.26084	0.47875	-0.317898	0.0212717	-1.89434	-0.558432	0.185576	0.235273	-0.0212712	-0.215903	0.0723176	0.261179	-1.72175	-2.23089	-1.50535	-2.40928	-0.112527	-1.80015	-1.08547	-0.889149	-1.58019	-1.48106	-2.05925	-2.34601	Os11g0244300|AK062707|NA|AK062707						Hypothetical protein.	CATTTCACCAAGCCTCTTGCATAGCAATAACCACTTGGCAAACTGTGACAATGAGAGTGT	AK062707
Os11g0247500	31018	5.14071	4.44988	4.99693	5.85676	6.04132	5.53831	5.91129	5.95839	6.11791	5.17386	4.23087	4.86899	-0.0359058	0.534569	-0.0349665	0.034966	-0.411919	-0.182527	1.22095	0.58825	1.11141	-0.455484	-0.12777	-0.499368	-0.648408	-0.239716	-0.898261	-0.767559	-0.347315	0.43639	-0.564589	-1.00534	-1.41033	-0.6478	-0.806141	-1.18698	Os11g0247500|AK110848|NA|AK110848						Conserved hypothetical protein.	AACCACTGCGAACACAGGAGTTTGTGTTTGCCTCCCGGCCTTGTACTTTTAATTTTCTTT	AK110848
Os11g0462100	20257	5.897	5.9943	5.51545	3.41319	3.85285	3.96462	6.69998	7.08099	6.62256	6.69331	8.16735	7.38948	2.0064	-0.373131	1.53908	-0.204489	-0.0658827	-0.12399	0.0658817	-0.985819	-0.876885	0.683545	0.913861	1.52126	-0.263	-0.399189	-0.459332	-0.969402	-1.07784	-0.320572	-0.784309	-0.747019	-0.952765	-0.514171	-0.823709	-0.531875	Os11g0462100|AK060376|NA|AK060376	GO:0005975|GO:0006032|GO:0004568	GO:0005975 : carbohydrate metabolism, GO:0006032 : chitin catabolism		GO:0004568 : chitinase activity	IPR001223 : Glycoside hydrolase, family 18, IPR011583 : Chitinase II	Glycoside hydrolase, family 18 protein.	GTTATTGTCAATAATACTTGTATTGGAGGTTCTATAATACCAAGAACAGCCGTAATTTGT	AK060376
Os11g0523700	16316	6.67244	6.36375	6.87375	9.23866	9.10066	9.24401	8.8865	9.39838	9.04331	10.0197	10.1451	10.2428	0.341347	0.437725	0.0403147	2.39635	-0.208046	-0.644242	-0.403026	-2.85073	-0.0403147	-0.720632	0.0673499	-0.266243	-1.88105	-1.50139	-1.64312	-0.312674	0.384148	-0.6407	-0.271827	-1.1781	-1.68869	-2.43914	-1.83442	-1.55829	Os11g0523700|AK109915|NA|AK109915	GO:0045449|GO:0030528|GO:0005634	GO:0045449 : regulation of transcription	GO:0005634 : nucleus	GO:0030528 : transcription regulator activity	IPR011598 : Helix-loop-helix DNA-binding, IPR001092 : Basic helix-loop-helix dimerisation region bHLH	Similar to Transcription factor ICE1 (Inducer of CBF expression 1) (Basic helix- loop-helix protein 116) (bHLH116) (AtbHLH116).	CCCGGTACATGTTTTCGTCTTGTGTAAGTCTGAAGATGAATTCCTATCAATTAACAGGCA	AK109915			bHLH
Os11g0558300	40560	5.69063	5.36347	5.84751	6.55179	6.5416	6.139	6.39493	6.50617	6.42832	6.38269	7.8161	7.29575	1.45977	0.0178165	0.9573	-0.406759	-1.65332	-1.78512	-2.49376	-1.66083	-1.48042	0.627017	0.953118	0.474348	-1.93206	-0.017817	-2.05541	-2.56211	-1.76682	-1.89579	-2.40922	-2.32017	-2.5181	-0.668311	-2.41226	-2.15901	Os11g0558300|AK109777|NA|AK109777	GO:0008152|GO:0003824	GO:0008152 : metabolism		GO:0003824 : catalytic activity	IPR000873 : AMP-dependent synthetase and ligase	Similar to Acyl CoA synthetase (EC 6.2.1.3).	CCTATCTGTTGTGTCTCTAGATGTAAGAACTAATATACATATATATACTATTCTGTCATT	AK109777
Os11g0587300	35366	5.93687	5.8825	6.01344	7.47071	7.50916	7.45053	6.97686	7.12745	6.741	7.05122	6.06361	6.67283	-0.889891	-0.657808	-1.17664	0.402035	-2.34567	-1.84596	-1.47135	-1.44356	-0.0774908	1.12502	0.821016	0.772926	-3.90141	-3.86381	-4.27917	-0.176836	0.188106	-0.826612	0.0774908	-0.19408	-1.41882	-4.12225	-4.72418	-2.67713	Os11g0587300|CI193117|NA|CI193117						Conserved hypothetical protein.	AATCGAATAATCTCGCATCATATTAATCTCTCTTTCTAGTTTGTACTGCTTGGTTTGTCC	CI193117
Os11g0644100	33890	7.79859	7.31007	7.41874	8.06626	7.74319	7.22737	7.19108	7.25415	7.27115	8.39161	9.8467	9.05393	-0.405896	0.374904	-1.62035	-0.957954	0.175733	-1.22958	-2.03797	-0.641749	0.482846	1.62759	-0.175734	-1.94355	-1.43675	-1.52918	-1.54212	-2.00802	-2.21541	-1.44534	0.600427	-0.715292	1.62591	-0.414441	-1.16846	-1.28909	Os11g0644100|CI022141|NA|CI022141					IPR001611 : Leucine-rich repeat, IPR013210 : Leucine rich repeat, N-terminal	Leucine rich repeat, N-terminal domain containing protein.	CACGGCTGTGATTTGTTGCAATTAAACATGAACGGTGGATTGATGTATTTCAGTGCCATG	CI022141
Os12g0120000	16725	5.80184	5.17682	6.09089	6.8789	7.04417	6.41078	6.63669	6.72512	6.86489	6.13062	4.97166	5.63209	0.0113492	-0.217039	-0.0113492	0.536469	-0.261358	0.264499	2.76951	1.71477	2.63111	-1.09437	-0.0213132	-1.44553	-0.367814	-0.464274	-0.286483	-1.65137	-1.91103	-2.01651	-2.7977	-2.7319	-3.21436	-1.78831	-1.48333	-2.91756	Os12g0120000|AK105399|NA|AK105399					IPR010341 : Protein of unknown function DUF936, plant	Protein of unknown function DUF936, plant family protein.	ACCTTTGGTTTTGCCTTGTGAATAAGTTGTTTGTGAAATGGTTCTTGTTTTATCGGTTAC	AK105399
Os12g0133800	605	7.66881	7.37894	7.73213	8.0694	8.17506	7.17403	7.44147	7.38316	7.42667	6.41988	5.50902	6.14458	-0.168519	-0.0167389	-0.202297	0.103401	0.217953	0.252088	-0.774955	-0.876236	-0.746605	-0.849529	0.0167389	-0.284383	-0.129439	-0.337273	-0.380642	-0.07236	-0.363497	-0.243237	0.033865	-0.694188	-0.870243	-0.498403	0.424582	-0.458762	Os12g0133800|AK059577|NA|AK059577	GO:0016021		GO:0016021 : integral to membrane		IPR004776 : Auxin Efflux Carrier	Similar to Auxin efflux carrier protein.	GACAATGTAGTAAGACATTGAACAGTGCTTATTTAGCATTCCAATAACTGATGGTAATGC	AK059577	OsPIN1D, OsPIN1d
Os12g0145900	29547	7.56522	7.47293	7.36364	6.57744	6.37685	5.57181	6.0453	6.39654	6.56663	5.06984	5.32801	5.65372	-0.595519	0.41621	-0.585223	-1.0446	-1.4584	-1.84354	-0.756844	-0.930754	-0.74576	1.23595	0.252215	-0.0454879	-1.42464	0.323188	-0.031847	-1.35575	-0.174485	-1.00463	-1.00669	-1.04881	0.0318475	-0.53709	0.0421429	-0.155002	Os12g0145900|AK121769|NA|AK121769						Conserved hypothetical protein.	CTGAAGTCTGAAATTGCTACTGCAGCTGGTATTATCTTGAGCTGCTTTTCACTTCTGCTG	AK121769
Os12g0147000	10412	6.72916	6.09937	6.72201	8.30794	7.98709	7.67628	7.35563	7.23637	7.82274	5.4806	3.87416	4.99697	-0.207902	-0.139247	-0.305393	-0.0221329	0.145926	0.0581379	-0.661899	-0.713258	-0.626832	-0.663012	2.08556	1.70698	-0.049428	-0.128385	-0.159825	-0.723947	0.44684	-0.0411005	0.0221338	-0.508724	-0.597007	-0.271468	-0.581021	-0.297075	Os12g0147000|AU068541|NA|AU068541					IPR005175 : Protein of unknown function DUF296	Protein of unknown function DUF296 domain containing protein.	TGGCTGTCACGTGACATGTGTTTGGGTTCAATTCTATCTAATCACGTGTCTTGAGTAAAA	AU068541
Os12g0161900	5974	8.82729	8.82342	9.00295	8.01564	7.78685	7.73197	7.65669	7.29223	8.10478	5.30276	4.10802	5.01015	-1.06692	-0.979047	-1.15942	0.795267	-0.83981	-0.960271	1.83303	0.788716	1.27667	0.081336	0.197289	-0.563914	-1.04726	-1.10893	-1.0858	-1.7316	-1.84679	-1.00838	-1.55434	-1.49437	-1.71235	-1.26689	-0.0813351	-1.31064	Os12g0161900|CI081695|NA|CI081695						Hypothetical protein.	TGTAGCTATTGGTTTTTGTGATCATCTTGATCTCATGTTGTTCATTGCTATACAATGCTG	CI081695			PHD
Os12g0263100	26941	5.79256	5.11704	5.83703	6.42642	6.49385	6.1131	6.48494	6.57258	6.58498	5.968	4.87445	5.51384	-3.3022	-2.28981	-2.64719	-0.0581222	-1.62364	-2.06779	2.66156	1.42185	2.35939	-0.401669	-0.207837	-1.20405	-0.905993	-2.33538	-2.19572	-2.5321	-1.1999	-1.86837	-1.2396	-0.911928	0.0581222	-1.01331	0.261058	1.81034	Os12g0263100|AK102127|NA|AK102127	GO:0008270			GO:0008270 : zinc ion binding	IPR001594 : Zinc finger, DHHC-type	Similar to Zinc finger, DHHC domain containing 4.	GTGATGTGCTTGCTTAGCCCATGCAACCCTTTTCTCAGGTTCATTCATGCTGCTCTACAT	AK102127
Os12g0273700	15033	5.69128	4.95617	5.62217	6.57861	6.49954	6.25157	7.05303	7.15909	7.21133	6.68004	6.31856	6.51738	-0.309712	-0.249928	-0.338977	0.0119686	0.154333	0.0696087	3.08106	1.74828	3.17288	-0.674856	-0.646522	-0.556431	-0.0119677	-0.149658	-0.180851	-0.712069	-0.783886	-0.0741692	-0.481327	-0.518565	-0.701048	-0.275563	-0.585089	-0.305432	Os12g0273700|AK071152|NA|AK071152						Conserved hypothetical protein.	AGCACATGTAACATGTTCAAACAACCCTTTTTGGGGATGGTAAACATGTAATCCGAGTAT	AK071152
Os12g0289600	39504	6.44777	6.08065	6.81919	7.86762	7.77103	7.83311	7.48294	7.48898	7.88584	6.19789	4.80429	5.79605	-0.079989	0.502459	-0.00473976	0.926457	-0.562231	-0.256418	-0.603467	-0.818628	-1.36104	0.275756	0.252006	0.00473976	-1.83959	-1.18525	-2.15002	-1.97509	-1.78036	-2.96714	-0.455319	-0.887396	-1.43997	-0.99532	-1.29412	0.681911	Os12g0289600|AK058669|NA|AK058669						Hypothetical protein.	ATCAAAAGGAATAATGCTGGCGGTCAGATGTACAGCATGGTAGTGATTCCAGTGATTACT	AK058669
Os12g0484900	4155	10.1642	9.4001	10.0981	10.2586	10.1019	9.91311	10.5678	10.4196	11.3531	7.87786	6.30946	7.68712	0.795686	1.83251	0.146877	2.79943	-0.661809	-0.656425	-0.187675	-1.51187	-1.27497	-0.483094	0.948582	-0.575991	-0.64663	-0.99649	-1.01009	-1.55028	-0.743549	-0.922081	1.09518	-1.33303	-1.51284	-1.09792	-0.146877	-1.12313	Os12g0484900|CI439534|NA|CI439534						Similar to Growth-regulating factor 7.	TGTGGTATTGTACTATCTCAGTTTCTTGTGGAATTTGTTCTATGTTGCTGACTGAATTGC	CI439534			GRF
Os12g0498900	33000	6.96982	6.77847	6.92318	5.70136	6.15317	5.51277	6.35599	6.49659	6.47176	5.99331	5.76854	6.02006	0.798983	-0.0462737	0.0892439	-1.51662	0.111734	0.735795	-2.08908	-0.897527	-0.128109	-2.13405	-2.3557	-2.00908	-1.52162	-1.58757	-1.03854	-2.17265	0.0462737	-1.48562	-1.44441	3.97608	-2.13184	-1.71198	-1.35272	-1.74275	Os12g0498900|AK073621|NA|AK073621						Hypothetical protein.	ACCTGGCCTACATGTTGTGCAAGGCTCTTTGTTTTTGGCAAAGCTTAAATTTTTATTTTG	AK073621
Os12g0568900	37378	6.37275	6.57278	6.21739	4.15237	4.55125	4.14879	5.35394	5.74999	5.38776	5.5175	5.51192	5.63679	-0.635168	-0.884966	-0.208483	-0.31045	-0.172197	-0.0813108	-0.865261	-1.09053	-1.6142	3.15167	3.21051	2.80961	-0.880797	-1.81744	-2.3721	1.88522	-0.420503	0.0813108	0.518591	-1.11802	-0.917481	-2.09265	-1.94317	-2.88692	Os12g0568900|AK068276|NA|AK068276					IPR001938 : Thaumatin, pathogenesis-related	Thaumatin, pathogenesis-related family protein.	TACGCCATTAGCAATGGCTAGCAAAAAATAATCAATCAGTATGAAATTTCTCGTGTTGTG	AK068276
Os12g0569100	24245	7.28623	7.17564	7.67369	8.16627	8.27419	8.17892	8.47288	8.62412	8.82349	7.52668	6.65752	7.76436	-0.147414	-0.0897236	-0.244138	1.30065	0.278112	0.204726	-0.550778	-0.659614	-0.311127	-0.589931	0.847327	-0.493233	0.18398	-0.0673218	-0.123394	-0.642299	-0.753659	0.0143738	-0.456826	-0.410432	-0.615741	-0.180395	-0.0143738	-0.203377	Os12g0569100|AK107485|NA|AK107485						Conserved hypothetical protein.	GGAGGGCGAGCTGGAGCTTGGAGATCGCCATGGATGGATTTCCTTTGGGTTGGGTTGGTT	AK107485
Os12g0590500	2987	6.80617	6.10587	6.93625	7.17866	7.42936	7.01857	7.34761	7.36545	7.47801	6.43929	5.31332	6.0707	-0.781527	-1.14771	-1.5426	-0.052166	-1.29171	-1.39789	1.70722	0.390715	0.776165	-0.21758	0.473511	-0.953139	-1.47535	-1.36687	-1.61475	-2.20135	-2.29968	-1.48689	0.0521665	0.656457	-0.642107	-1.75522	-2.02854	-1.76478	Os12g0590500|Os12g0590500|NA|Os12g0590500	GO:0007018|GO:0003777|GO:0005524|GO:0005875	GO:0007018 : microtubule-based movement	GO:0005875 : microtubule associated complex	GO:0003777 : microtubule motor activity, GO:0005524 : ATP binding	IPR001752 : Kinesin, motor region	Similar to Kinesin-like polypeptides 8 (Fragment).	TGGGGTTGAGGATCTTAAACTGAAGTGCAAACTACTGCATGAAAAGGCCCGTTTATCGGA	Os12g0590500
Os12g0638100	39963	7.12627	6.77036	6.90423	7.17136	6.83966	6.69612	6.79998	6.90397	7.26546	6.24531	6.00346	6.52262	-0.264473	0.913847	0.711319	-0.324839	-1.59492	-0.791457	-0.0489826	-1.46934	-0.552685	0.0489821	0.618838	0.432031	-3.82823	-2.30186	1.28108	-1.52523	-1.26429	-2.31607	-0.649287	-1.03798	-0.319474	-2.40906	-2.20629	-2.14783	Os12g0638100|AK059245|NA|AK059245	GO:0006468|GO:0004672|GO:0004674|GO:0005524	GO:0006468 : protein amino acid phosphorylation		GO:0004672 : protein kinase activity, GO:0004674 : protein serine/threonine kinase activity, GO:0005524 : ATP binding	IPR000719 : Protein kinase, IPR001611 : Leucine-rich repeat, IPR013210 : Leucine rich repeat, N-terminal, IPR002290 : Serine/threonine protein kinase, IPR008271 : Serine/threonine protein kinase, active site, IPR007090 : Leucine-rich repeat, plant specific, IPR011009 : Protein kinase-like	Similar to Receptor-like protein kinase.	AAATTTTGTAGATACATGATGATGAACCGTGTAGGAGTGTAGCTGGACAAGTGCAGCTTC	AK059245
Os12g0638100	1144	6.87667	6.51881	6.69435	7.22579	6.84078	6.81871	6.75465	6.87254	7.23652	6.28805	6.12181	6.42479	-0.0459046	1.06659	0.717724	0.115754	-1.061	-0.758821	-0.213045	-1.66652	-0.509586	0.0459046	0.662948	0.372292	-3.21894	-2.19625	-2.80632	-1.76479	-1.48357	-2.50751	-0.611414	-0.851789	-0.500094	-2.51918	-1.78908	-1.8816	Os12g0638100|AK103026|NA|AK103026	GO:0006468|GO:0004672|GO:0004674|GO:0005524	GO:0006468 : protein amino acid phosphorylation		GO:0004672 : protein kinase activity, GO:0004674 : protein serine/threonine kinase activity, GO:0005524 : ATP binding	IPR000719 : Protein kinase, IPR001611 : Leucine-rich repeat, IPR013210 : Leucine rich repeat, N-terminal, IPR002290 : Serine/threonine protein kinase, IPR008271 : Serine/threonine protein kinase, active site, IPR007090 : Leucine-rich repeat, plant specific, IPR011009 : Protein kinase-like	Similar to Receptor-like protein kinase.	GCCCAGCTGGTTCTTTGGGCAGAACCAAATCACTGTGGTGGTCTGTACATAGTGGAGACC	AK103026
osa-miR160d	16923	7.67457	7.90649	7.94405	7.4992	7.19998	7.49993	6.7426	6.41306	6.62817	6.39706	6.11492	6.46643	-0.119613	-0.0411482	-0.221215	0.0465775	0.222177	0.126095	-0.609787	-0.70826	-0.626175	-0.619361	-0.855297	-0.543495	0.000802	-0.0847721	-0.156071	-0.686893	0.048234	-0.000801	-0.511579	-0.438625	-0.660333	-0.217064	0.208447	-0.25741	osa-miR160d|Os03|NA|osa-miR160d							GGCATTGTGTTCGTACGTTTGGCTCTACTGCGGATGGCGTGCGAGGAGCCAAGCATGACC	Os03
osa-miR171d	19547	5.08442	5.14644	5.15947	7.15328	6.45696	6.61643	4.81363	5.492	5.04535	6.22907	7.07974	7.05551	-0.751276	-0.685366	-0.663175	0.804108	0.233283	-0.411003	-1.15481	-1.19113	-0.963211	-0.78801	-1.12741	0.00664043	0.674169	-0.655781	-0.48357	-0.87045	-1.14224	-0.582802	-0.845473	-1.02161	0.681217	-0.00663948	-0.381245	0.0659657	osa-miR171d|Os10|NA|osa-miR171d							CAGTGTAGTATGCTCCATGCTGGAACTTCTGATTGAGCCGTGCCAATATCTCAGCACCAT	Os10
[truncated: 5 more columns]

## Sheet: Cluster3
Supplemental Table 2. The list of genes categorized into 28 clusters by K-means analysis.
Cluster3
Locus	FeatureNum	SA_1	SA_2	SA_3	P3_1	P3_2	P3_3	P4S_1	P4S_2	P4S_3	P4Bb_1	P4Bb_2	P4Bb_3	P4Bm_1	P4Bm_2	P4Bm_3	P4Ba_1	P4Ba_2	P4Ba_3	P5S_1	P5S_2	P5S_3	P5BS_1	P5BS_2	P5BS_3	P5B_1	P5B_2	P5B_3	P6S_1	P6S_2	P6S_3	P6BS_1	P6BS_2	P6BS_3	P6B_1	P6B_2	P6B_3	accessions	GO.Avadis.	GO_biological_process	GO_cellular_component	GO_molecular_function	InterPro_id	Rap2.Description	Sequence	SystematicName	symbol	Gene.name	Family
Os01g0110800	22599	2.84017	2.54447	3.06241	5.36432	5.4473	5.48266	5.31754	5.71323	5.15682	6.27549	6.2987	6.53795	0.892536	0.187559	0.39218	1.04949	-0.534306	0.25135	-0.187559	-0.279655	1.55166	-0.309819	-0.502817	-0.475711	-3.42762	-2.52442	-3.19422	-4.29293	-2.91005	-5.04437	-2.69997	-2.50151	-1.97294	-4.24991	-4.04286	-3.4494	Os01g0110800|AK065190|NA|AK065190					IPR001611 : Leucine-rich repeat, IPR007090 : Leucine-rich repeat, plant specific	Leucine-rich repeat, plant specific containing protein.	TCATGTGATGTTTAATTACGGGAAGTGGATAATGGATATAAGGTAAACTGCTCTCCTTGT	AK065190
Os01g0140400	24249	3.67028	3.76623	3.80916	3.09245	3.45723	3.36151	3.30541	3.3659	3.25486	3.67583	4.32838	4.19676	2.75151	2.58329	3.22138	-0.024447	-0.616107	0.0244474	0.991372	0.600143	-0.0428328	-0.238189	-0.479307	-0.691556	-1.08978	-1.34638	-2.89604	-2.38819	-2.79833	-2.82498	-3.14909	-2.70263	-2.25513	-1.17682	-3.93988	-1.79876	Os01g0140400|AK103044|NA|AK103044					IPR001611 : Leucine-rich repeat, IPR013210 : Leucine rich repeat, N-terminal, IPR007090 : Leucine-rich repeat, plant specific	Leucine rich repeat, N-terminal domain containing protein.	ATATCAGCAATCTCTGCAAAAAGGAATAGGTATCAGAGGGCGAAGTCTGTAATGCTTGCC	AK103044
Os01g0151700	24039	1.69063	1.20925	2.03087	3.05137	3.37944	2.85955	3.84975	4.22786	3.69145	4.46347	5.56557	5.17253	1.40317	1.70797	1.73464	0.801798	-0.344246	-0.116216	-1.30754	-1.38221	-2.37193	-1.0748	-1.38205	-2.35122	0.571334	-0.135433	0.116216	-5.15679	-5.6731	-6.72272	-3.30863	-4.13939	-4.433	-0.920893	-1.2293	-1.58613	Os01g0151700|AK099949|NA|AK099949	GO:0008152|GO:0016491	GO:0008152 : metabolism		GO:0016491 : oxidoreductase activity	IPR002198 : Short-chain dehydrogenase/reductase SDR, IPR002347 : Glucose/ribitol dehydrogenase	Similar to Short-chain dehydrogenase Tic32.	AGATCAACCTGTGTACTCTTGTTAATATATTTGCCAAATACATGAGTTGTTCAGCAGTTG	AK099949
Os01g0170300	27653	5.33287	5.61958	5.08986	3.04693	2.62667	2.956	4.18021	4.20738	3.75774	5.45635	5.52287	5.55832	2.04707	1.84438	2.5166	-2.09918	-5.02128	-3.52696	0.34608	0.260634	0.678709	-0.819061	-0.260634	-0.397793	-4.93116	-4.6807	-4.45504	-4.24447	-2.68419	-3.25666	-2.45336	-1.4995	-2.43263	-3.14031	-4.56629	-3.21063	Os01g0170300|CI435060|NA|CI435060	GO:0006468|GO:0004672|GO:0004674|GO:0005524	GO:0006468 : protein amino acid phosphorylation		GO:0004672 : protein kinase activity, GO:0004674 : protein serine/threonine kinase activity, GO:0005524 : ATP binding	IPR000719 : Protein kinase, IPR001611 : Leucine-rich repeat, IPR013210 : Leucine rich repeat, N-terminal, IPR002290 : Serine/threonine protein kinase, IPR003591 : Leucine-rich repeat, typical subtype, IPR007090 : Leucine-rich repeat, plant specific, IPR008271 : Serine/threonine protein kinase, active site, IPR011009 : Protein kinase-like	Protein kinase-like domain containing protein.	ATAGCAGTAGCTGGTGCAATGCATCTGGTATTCTGTTGTATTTATGTATATTAACCCAGG	CI435060
Os01g0170500	9486	6.71286	6.52319	6.45313	5.28346	5.90275	5.2107	5.56322	5.97451	6.00057	5.50357	6.00216	5.92917	2.69923	1.50484	2.34009	-0.658792	-1.63188	-1.16522	0.183891	1.31731	1.0253	-0.217137	-0.20565	-0.183891	-3.95765	-3.80445	-3.37397	-2.54921	-2.3299	-2.4635	-2.01193	-1.81422	-1.99093	-3.87954	-2.77134	-2.52301	Os01g0170500|AK106837|NA|AK106837					IPR004314 : Protein of unknown function DUF239, plant	Protein of unknown function DUF239, plant domain containing protein.	TAGGGGAGTGTTATGATCACCATATGTATATATAGCGTGGCATCAAGAGTGTTTTTTGCC	AK106837
Os01g0177900	5004	4.04556	3.90817	4.28209	4.60983	4.78988	4.57012	4.78186	4.97533	4.87935	5.36856	6.25336	5.95221	0.502412	0.0706778	0.4049	-0.758526	-1.79262	-1.37444	-0.0631952	-0.666329	0.301723	-0.178647	0.108335	0.0631952	-3.31443	-3.32574	-2.9627	-2.18303	-1.65894	-2.007	-1.43133	-1.59202	-1.5098	-3.96865	-4.52058	-3.94648	Os01g0177900|AK061474|NA|AK061474					IPR013525 : ABC-2 type transporter	ABC-2 type transporter domain containing protein.	TATAGCGCTCAAATGTGTACTGCAACTACTATGCATGCATCAATCCATTTCGTTTCTTCA	AK061474	OsPDR6
Os01g0195200	17830	4.77072	4.57102	4.55963	4.15431	4.15118	3.77938	4.38956	4.55926	4.71306	4.21498	4.96726	4.57537	1.45218	0.495983	1.50034	-0.597698	-1.49321	-1.994	-0.495983	-0.511835	-0.51032	0.677379	0.707165	0.73616	-3.17042	-1.33189	-3.03759	-1.67802	-0.717967	-1.84491	-0.884122	-1.05113	-0.923513	-4.64295	-2.97728	-3.51543	Os01g0195200|AK105501|NA|AK105501	GO:0006468|GO:0004672|GO:0004674|GO:0004713|GO:0005524	GO:0006468 : protein amino acid phosphorylation		GO:0004672 : protein kinase activity, GO:0004674 : protein serine/threonine kinase activity, GO:0004713 : protein-tyrosine kinase activity, GO:0005524 : ATP binding	IPR000719 : Protein kinase, IPR001245 : Tyrosine protein kinase, IPR002290 : Serine/threonine protein kinase, IPR008271 : Serine/threonine protein kinase, active site, IPR011009 : Protein kinase-like	Similar to Serine/threonine-protein kinase PBS1 (EC 2.7.1.37) (AvrPphB susceptible protein 1).	TAAATCTGACAGAATTGCTTCTGTTCTTCCATACCTCTAACCCAGTGGATGATGCTGCTG	AK105501
Os01g0210300	32733	6.46469	6.82396	6.10984	2.67845	2.92402	3.29204	3.72058	4.33168	3.38263	5.8981	6.8091	6.28525	2.22016	2.38224	2.66945	-2.35665	-1.10949	-2.22315	-2.19715	-0.488577	-1.43358	0.764322	2.12498	0.488577	-2.36627	-2.42357	-2.46206	-1.66784	-3.14101	-1.31499	-2.84277	-2.76517	-2.98543	-1.58328	-1.75765	-2.58717	Os01g0210300|AK106937|NA|AK106937						Conserved hypothetical protein.	TGCTGACAACTCTTGTGATGAATCTGTCTTACCCACTTAGTTGCTTGTGAAGTTTGCCCC	AK106937
Os01g0212000	36001	4.95572	5.15095	4.95217	6.15344	5.9755	6.55878	5.16024	5.65326	5.50808	6.49438	7.26252	7.00608	1.64468	0.0192895	1.35175	1.08687	0.581206	0.741368	-1.41778	-1.53039	-1.42255	-0.693295	-0.210989	-0.587502	-1.53674	-1.64882	-0.215199	-2.70986	-2.47216	-2.32556	-0.01929	-2.0982	-2.14118	-0.814824	-1.48536	-1.48556	Os01g0212000|AK063245|NA|AK063245						Conserved hypothetical protein.	TGTAATGTGTGCAACTCTGAAGATCGAAAGAAATATGTGTGCATCAAATGTACCTTGTTG	AK063245
[truncated: 310 more rows]
[truncated: 5 more columns]

## Sheet: Cluster4
Supplemental Table 2. The list of genes categorized into 28 clusters by K-means analysis.
Cluster4
[truncated: 881 more rows]
[truncated: 5 more columns]

## Sheet: Cluster5
Supplemental Table 2. The list of genes categorized into 28 clusters by K-means analysis.
Cluster5
[truncated: 1,747 more rows]
[truncated: 5 more columns]

## Sheet: Cluster6
Supplemental Table 2. The list of genes categorized into 28 clusters by K-means analysis.
Cluster6
[truncated: 285 more rows]
[truncated: 5 more columns]

## Sheet: Cluster7
Supplemental Table 2. The list of genes categorized into 28 clusters by K-means analysis.
Cluster7
[truncated: 511 more rows]
[truncated: 5 more columns]

## Sheet: Cluster8
Supplemental Table 2. The list of genes categorized into 28 clusters by K-means analysis.
[truncated: 597 more rows]
[truncated: 5 more columns]

[truncated: 20 more sheets: Cluster9, Cluster10, Cluster11, Cluster12, Cluster13, Cluster14, Cluster15, Cluster16, Cluster17, Cluster18, Cluster19, Cluster20, Cluster21, Cluster22, Cluster23, Cluster24, Cluster25, Cluster26, Cluster27, Cluster28]
