# Supplementary material for: Genome-wide analysis of spatiotemporal expression patterns during rice leaf development
Source: BMC Genomics. 2021 Mar 9;22:169. doi: 10.1186/s12864-021-07494-5 (PMC7941727; doi:10.1186/s12864-021-07494-5)
Supplement: Supplementary file 6 — Additional file 6: Supplemental Table S3. The list of full-length cDNA clones and cloning primers used for preparation of probes for in situ hybridization. [file 12864_2021_7494_MOESM6_ESM.xlsx]

## Sheet: in_situ_probe_full_length_cDNA_
RAP_ID	full_length_cDNA	Forward_Primer	Reverse_Primer
Os08g0536800	AK059041.1
Os04g0228100	AK059410.1
Os01g0765500	AK063269.1
Os05g0153200	AK063522.1
Os02g0528100	AK063839.1
Os02g0669900	AK064019.1
Os02g0258200	AK070270.1
Os03g0164300	AK070845.1
Os03g0338400	AK073378.1
Os09g0484200	AK073885.1
Os04g0690100	AK099856.1
Os09g0556800	AK101051.1
Os03g0591300	AK101749.1
Os05g0500900	AK101932.1
Os01g0176500	AK102552.1
Os11g0149100	AK102958.1
Os03g0244600	AK103524
Os03g0127600	AK103695.1
Os03g0135700	AK103779
Os02g0172800	AK103838.1
Os06g0474500	AK104980.1
Os05g0223200	AK106308.1
Os03g0188400	AK107555.1
Os08g0483900	AK107626.1
Os10g0579400	AK108346.1
Os03g0762100	AK108604.1
Os03g0184500	AK122017.1
Os05g0363500	AK242867.1
Os02g0791300	AK243186.1
Os10g0404900	AK287700.1
Os01g0848400		AGCAGGTTCAGGCTGTGATG	CCATGTCGCCAAGTGATTGA
Os02g0164900		ATGGCGGAAAGGAGGATG	CATTAACAGTACATTGCAGGAGGAA
Os03g0680700		ACTACTGCCAGCTGCACCAC	TGGGTTCTGCTTAGACCCGTAG
Os03g0728900		TGCAGGTGAAATTGGTGGTG	TTGGAGCTCATGAACAATACAAGG
Os04g0664400		CAGCCGGTGTGTCAGAGAAC	CTACCTCCCCTCGTATTGCATC
Os04g0671900		CAGGGGAAAGACCACCAAG	GTTGAAAGCATGTAGAGGAATCTCA
Os05g0103000		CATACCAATGGAGAGCTTGTGTG	TGAGCCAGCAACCAAAGGA
Os05g0112200		CGATGTCGATGTCGGAGAG	CCCCAAATGCACGAGAGAG
Os06g0677800		GTGTCGCTTTGGGAGATTGAG	TGGCCTACATTCACAGGATTAGTG
Os06g0724800		CTGAAGCAAAGCAAAGGGAAG	CGGTGTCCTCTCTCTACAAGCA
Os07g0676600		CCTTTGAAGCAGCAGGTCGTAG	CATATCTTACACCTTGCCAATCTCC
Os08g0260400		AGCAGGAGGATCGTGAGGAG	CATGCCAGACCCACTGAAAC
Os08g0444500		TGACAAGGAAGTCCATGGTG	AACGGTTTGGCTAGCTTTGA
Os09g0282300		CATCTTCCCCAACCAAAGAA	AGGGCAGGCAAAGTGTGTAG
os09g0510500		AGAACAAGAAGCAACTCCACCAC	CAATGGCAATGACAAAGAAGAGAC
Os09g0542500		ATCCCCATCATCGGTGTCC	TGAGAGTATGGCCCCTCCAC
Os10g0544200		AAGTGTGCAACCCGTACAAGAG	GAAAATGATCTCACGAACTGCATC
Os12g0613700		GGTGATAAACAGCCAAGGGTTTC	TTTTAATATGTTCCGGGCTCCA
Os09g0474100		AAGGTTCAGACTCCAAGAAGAGGA	CGCCACGTTTATGATGAGTTG
Os04g0656500		AAGCAGGAAGTAGCAGCAAG	CTAGTGATCGAAGTCGAGAT
