# Supplementary material for: Genome-wide analysis of spatiotemporal expression patterns during rice leaf development
Source: BMC Genomics. 2021 Mar 9;22:169. doi: 10.1186/s12864-021-07494-5 (PMC7941727; doi:10.1186/s12864-021-07494-5)
Supplement: Supplementary file 7 — Additional file 7: Supplemental Table S4. The list of primers and TaqMan probes used for real-time RT-PCR analysis. [file 12864_2021_7494_MOESM7_ESM.xlsx]

## Sheet: Sheet1
RAP_ID	Gene_name	Forward primer (5’-3’)	Reverse primer (5’-3’)	Probe (5’-3’)
Os09g0466100	OsCYCD4;1	GCCGTCACTCCCTTCTCCTA	TTCTGTTCCTCTAGCTATGCACAAG	GTCGACTACTTCCTCCGCGAGCTCAAC
Os03g0368900	prx45	GTGGTGGGAGGACAGGTTCAAG	CCAGGTAATTGAATCACGCAGCTAA	ATGGTGAAGTTGGCGAGCATCCAGGTG
Os08g0200300	OsPsbR3	CGGGATTGGAGGTGGCATGT	CGGCGAGTAGATTGGGCTGTAG	CAGGAAGAGCACGGGGAAGGGTGTG
Os01g0948900	OsBOP1	CCCTCCTCACCCAGAAGCA	CTTCCTCGACGCCATAAGCA	CGCCTTCTCCACCATGCCTGCCAG
Os03g0170900	OsSUT1	GTCCCTCTCGCCGTTCTGTA	AGGGATGACGATGGAGATGTTGA	CCGGTGCAGAGCCCTTGGCC
Os12g0559200	OsLOX2;2	CGATTCCACTCCCCAGAAGGT	TCCGTGTGCATCCCCTCTATATG	AAAAGCCAGTCTCGATTAACCATGTCCGCC
Os03g0791800	OsRAD6	CGCACGACAACAACATCATG	TCCCACGGCGTGTCATC	TCTGGAACGCCGTCATATTCGGACC
